# Supplementary material for: Mechanistic investigation of the formation of H2 from HCOOH with a dinuclear Ru model complex for formate hydrogen lyase
Source: Sci Technol Adv Mater. 2017 Nov 1;18(1):870–6. doi: 10.1080/14686996.2017.1379857 (PMC5678451; doi:10.1080/14686996.2017.1379857)
Supplement: suppl.zip [file TSTA_A_1379857_SM9498.zip]

Archive with 2 entries (2 files):
- complex1.cif
- suppl1.pdf
