# Supplementary material for: Mechanistic investigation of the formation of H2 from HCOOH with a dinuclear Ru model complex for formate hydrogen lyase
Source: Sci Technol Adv Mater. 2017 Nov 1;18(1):870–6. doi: 10.1080/14686996.2017.1379857 (PMC5678451; doi:10.1080/14686996.2017.1379857)
Supplement: suppl.zip [file TSTA_A_1379857_SM9498.zip › complex1.cif]

data_global
_audit_creation_date                               2015-11-16
_audit_creation_method                            'by CrystalStructure 4.1.1'
_audit_update_record                               ?

#==============================================================================
# PROCESSING SUMMARY (IUCr Office Use Only)

_journal_date_recd_electronic                      ?
_journal_date_from_coeditor                        ?
_journal_date_accepted                             ?
_journal_coeditor_code                             ?

#==============================================================================
# SUBMISSION DETAILS

_publ_contact_author_name                         'ENTER NAME'
_publ_contact_author_email                        'ENTER EMAIL ADDRESS'
_publ_contact_author_fax                          'ENTER FAX NUMBER'
_publ_contact_author_phone                        'ENTER PHONE NUMBER'
_publ_contact_letter
;
    ENTER TEXT OF LETTER
;
_publ_requested_journal                           'ENTER JOURNAL NAME HERE'
_publ_requested_category
                                               'CHOOSE FI FM FO CI CM CO or AD'
_publ_requested_coeditor_name                      ?

#==============================================================================
# TITLE AND AUTHOR LIST

_publ_section_title
;
    ENTER SECTION TITLE
;
_publ_section_title_footnote
;
    ENTER FOOTNOTE TO TITLE OF PAPER
;
loop_
_publ_author_name
_publ_author_footnote
_publ_author_address
' FIRST AUTHORS NAME '
;
  FIRST AUTHORS FOOTNOTES
;
;
  FIRST AUTHORS ADDRESS
;
_publ_section_synopsis
;
    ENTER SYNOPSIS
;

#==============================================================================
# TEXT

_publ_section_abstract
;
    ENTER ABSTRACT
;
_publ_section_comment
;
    ENTER TEXT
;
_publ_section_references
;
    ENTER OTHER REFERENCES

    Rigaku (2015). CrystalStructure. Version 4.1.1. 
    Rigaku Corporation, Tokyo, Japan.

    Altomare, A., Cascarano, G., Giacovazzo, C. and Guagliardi, A. 
    (1993). J. Appl. Cryst. 26, 343-350.
    SIR92

    Sheldrick, G.M. (2008) SHELXL Version 2014/6, Acta Cryst. A64, 112-122.

    Rigaku (1999). NUMABS. 
    Rigaku Corporation, Tokyo, Japan.

;
_publ_section_figure_captions
;
    ENTER FIGURE CAPTIONS
;
_publ_section_exptl_prep
;
    ENTER COMPOUND PREPARATION DETAILS
;
_publ_section_exptl_refinement
;
    ENTER SPECIAL DETAILS OF THE REFINEMENT
;

#==============================================================================
data_Ru2_formate_DMSO

#==============================================================================
# CHEMICAL DATA

_chemical_formula_sum                             'C10 H14 O10 Ru2 S2'
_chemical_formula_moiety                          'C10 H14 O10 Ru2 S2'
_chemical_formula_weight                           560.47
_chemical_melting_point                            ?

#==============================================================================
# CRYSTAL DATA
_space_group_crystal_system                        monoclinic
_space_group_name_H-M_alt                         'P 1 21/c 1'
_space_group_name_Hall                            '-P 2ybc'
_space_group_IT_number                             14
loop_
_space_group_symop_id
_space_group_symop_operation_xyz
1   '+X,+Y,+Z'
2   '-X,1/2+Y,1/2-Z'
3   '-X,-Y,-Z'
4   '+X,-1/2-Y,-1/2+Z'
#------------------------------------------------------------------------------
_cell_length_a                                     16.020(2)
_cell_length_b                                     7.9505(10)
_cell_length_c                                     14.045(2)
_cell_angle_alpha                                  90.0000
_cell_angle_beta                                   92.996(3)
_cell_angle_gamma                                  90.0000
_cell_volume                                       1786.4(4)
_cell_formula_units_Z                              4
_cell_measurement_reflns_used                      6912
_cell_measurement_theta_min                        3.10
_cell_measurement_theta_max                        27.50
_cell_measurement_temperature                      93
#------------------------------------------------------------------------------
_exptl_crystal_description                         block
_exptl_crystal_colour                              orange
_exptl_crystal_size_max                            0.200
_exptl_crystal_size_mid                            0.200
_exptl_crystal_size_min                            0.200
_exptl_crystal_density_diffrn                      2.084
_exptl_crystal_density_meas                        ?
_exptl_crystal_density_method                     'not measured'
_exptl_crystal_F_000                               1096.00
_exptl_absorpt_coefficient_mu                      1.969
_exptl_absorpt_correction_type                     numerical
_exptl_absorpt_process_details                    'NUMABS (Rigaku, 1999)'
_exptl_absorpt_correction_T_min                    0.511
_exptl_absorpt_correction_T_max                    0.674

#==============================================================================
# EXPERIMENTAL DATA

_diffrn_ambient_temperature                        93
_diffrn_radiation_type                            'Mo K\a'
_diffrn_radiation_wavelength                       0.71075
_diffrn_measurement_device_type                   'Rigaku XtaLAB P200'
_diffrn_measurement_method                         \w
_diffrn_detector_area_resol_mean                   5.814
_diffrn_reflns_number                              14622
_diffrn_reflns_av_R_equivalents                    0.0185
_diffrn_reflns_theta_max                           27.549
_diffrn_reflns_theta_min                           3.110
_diffrn_reflns_theta_full                          25.242
_diffrn_measured_fraction_theta_max                0.992
_diffrn_measured_fraction_theta_full               0.997
_diffrn_reflns_limit_h_min                        -20
_diffrn_reflns_limit_h_max                         20
_diffrn_reflns_limit_k_min                        -10
_diffrn_reflns_limit_k_max                         9
_diffrn_reflns_limit_l_min                        -17
_diffrn_reflns_limit_l_max                         18
_diffrn_standards_number                           0
_diffrn_standards_interval_count                   .
_diffrn_standards_decay_%                          ?
_diffrn_reflns_Laue_measured_fraction_max    0.992
_diffrn_reflns_Laue_measured_fraction_full   0.997
_diffrn_reflns_point_group_measured_fraction_max   0.992
_diffrn_reflns_point_group_measured_fraction_full  0.997
_reflns_number_total                               4089
_reflns_number_gt                                  3965
_reflns_threshold_expression                       F^2^>2.0\s(F^2^)
_reflns_Friedel_coverage          0.000
_reflns_Friedel_fraction_max      .
_reflns_Friedel_fraction_full     .

#==============================================================================
# REFINEMENT DATA

_refine_special_details
;
    Refinement was performed using all reflections. The weighted 
    R-factor (wR) and goodness of fit (S) are based on F^2^.
    R-factor (gt) are based on F. The threshold expression of
    F^2^ > 2.0 sigma(F^2^) is used only for calculating R-factor (gt).
;
_refine_ls_structure_factor_coef                   Fsqd
_refine_ls_R_factor_all                            0.0170
_refine_ls_R_factor_gt                             0.0159
_refine_ls_wR_factor_ref                           0.0512
_refine_ls_wR_factor_gt                            0.0509
_refine_ls_number_restraints                       0
_refine_ls_hydrogen_treatment                      refxyz
_refine_ls_number_reflns                           4089
_refine_ls_number_parameters                       273
_refine_ls_goodness_of_fit_ref                     1.359
_refine_ls_weighting_scheme                        calc
_refine_ls_weighting_details
           'w = 1/[\s^2^(Fo^2^)+(0.0258P)^2^+0.2291P] where P=(Fo^2^+2Fc^2^)/3'
_atom_sites_solution_hydrogens                     geom
_atom_sites_solution_primary                       direct
_atom_sites_solution_secondary                     difmap
_refine_ls_shift/su_max                            0.003
_refine_diff_density_max                           0.40
_refine_diff_density_min                          -0.72
_refine_ls_extinction_method                       none
_refine_ls_extinction_coef                         ?

loop_
_atom_type_symbol
_atom_type_description
_atom_type_scat_dispersion_real
_atom_type_scat_dispersion_imag
_atom_type_scat_source
  'C' 'C'  0.0033 0.0016 
;
International Tables for Crystallography
(Vol. C, Tables 4.2.6.8 and 6.1.1.4)
;
  'H' 'H'  0.0000 0.0000 
;
International Tables for Crystallography
(Vol. C, Table 6.1.1.4)
;
  'O' 'O'  0.0106 0.0060 
;
International Tables for Crystallography
(Vol. C, Tables 4.2.6.8 and 6.1.1.4)
;
  'Ru' 'Ru'  -1.2594 0.8363 
;
International Tables for Crystallography
(Vol. C, Tables 4.2.6.8 and 6.1.1.4)
;
  'S' 'S'  0.1246 0.1234 
;
International Tables for Crystallography
(Vol. C, Tables 4.2.6.8 and 6.1.1.4)
;

#==============================================================================
# ATOMIC COORDINATES AND THERMAL PARAMETERS

loop_
 _atom_site_label
 _atom_site_type_symbol
 _atom_site_fract_x
 _atom_site_fract_y
 _atom_site_fract_z
 _atom_site_U_iso_or_equiv
 _atom_site_adp_type
 _atom_site_occupancy
 _atom_site_site_symmetry_order  
 _atom_site_calc_flag
 _atom_site_refinement_flags_posn
 _atom_site_refinement_flags_adp
 _atom_site_refinement_flags_occupancy
 _atom_site_disorder_assembly
 _atom_site_disorder_group
Ru1 Ru 0.80800(2) 0.06956(2) 0.62936(2) 0.00840(5) Uani 1 1 d . . . . .
Ru2 Ru 0.68964(2) 0.30528(2) 0.61660(2) 0.00828(5) Uani 1 1 d . . . . .
S1 S 0.91484(3) -0.12257(6) 0.68883(3) 0.01125(9) Uani 1 1 d . . . . .
S2 S 0.57884(3) 0.50047(6) 0.64728(3) 0.01018(9) Uani 1 1 d . . . . .
O1 O 0.84148(8) 0.19665(16) 0.75805(9) 0.0125(3) Uani 1 1 d . . . . .
O2 O 0.76656(8) 0.43042(16) 0.72348(10) 0.0128(3) Uani 1 1 d . . . . .
O3 O 0.72188(8) -0.05841(16) 0.71427(9) 0.0115(3) Uani 1 1 d . . . . .
O4 O 0.64327(8) 0.17303(16) 0.73398(9) 0.0124(3) Uani 1 1 d . . . . .
O5 O 0.92740(9) 0.2786(2) 0.52204(12) 0.0255(3) Uani 1 1 d . . . . .
O6 O 0.75987(9) 0.4870(2) 0.45182(11) 0.0237(3) Uani 1 1 d . . . . .
O7 O 0.75548(9) -0.1115(2) 0.44854(10) 0.0210(3) Uani 1 1 d . . . . .
O8 O 0.58437(9) 0.0932(2) 0.48123(11) 0.0221(3) Uani 1 1 d . . . . .
O9 O 1.00060(8) -0.05264(18) 0.69227(12) 0.0200(3) Uani 1 1 d . . . . .
O10 O 0.49269(8) 0.43466(18) 0.62919(11) 0.0177(3) Uani 1 1 d . . . . .
C1 C 0.81862(11) 0.3450(2) 0.77367(13) 0.0124(3) Uani 1 1 d . . . . .
C2 C 0.66561(11) 0.0244(2) 0.75310(13) 0.0115(3) Uani 1 1 d . . . . .
C3 C 0.88186(12) 0.1971(2) 0.56204(14) 0.0155(4) Uani 1 1 d . . . . .
C4 C 0.73321(12) 0.4184(2) 0.51490(14) 0.0144(4) Uani 1 1 d . . . . .
C5 C 0.77524(11) -0.0428(2) 0.51798(14) 0.0132(4) Uani 1 1 d . . . . .
C6 C 0.62461(12) 0.1773(2) 0.53148(14) 0.0139(4) Uani 1 1 d . . . . .
C7 C 0.91545(13) -0.3185(2) 0.62776(15) 0.0170(4) Uani 1 1 d . . . . .
C8 C 0.89300(14) -0.1932(3) 0.80497(15) 0.0185(4) Uani 1 1 d . . . . .
C9 C 0.58693(13) 0.6944(2) 0.58501(15) 0.0169(4) Uani 1 1 d . . . . .
C10 C 0.58885(14) 0.5740(3) 0.76725(15) 0.0183(4) Uani 1 1 d . . . . .
H1 H 0.8441(13) 0.394(3) 0.8278(16) 0.009(5) Uiso 1 1 d . . . . .
H2 H 0.6375(14) -0.031(3) 0.8022(17) 0.012(5) Uiso 1 1 d . . . . .
H3 H 0.8924(15) -0.097(3) 0.8390(19) 0.019(6) Uiso 1 1 d . . . . .
H4 H 0.9354(15) -0.273(3) 0.8230(17) 0.017(6) Uiso 1 1 d . . . . .
H5 H 0.8402(16) -0.237(3) 0.8011(18) 0.022(6) Uiso 1 1 d . . . . .
H6 H 0.9308(16) -0.297(3) 0.562(2) 0.027(7) Uiso 1 1 d . . . . .
H7 H 0.9570(17) -0.389(4) 0.658(2) 0.027(7) Uiso 1 1 d . . . . .
H8 H 0.8600(18) -0.370(4) 0.633(2) 0.031(7) Uiso 1 1 d . . . . .
H9 H 0.6415(19) 0.623(4) 0.778(2) 0.037(8) Uiso 1 1 d . . . . .
H10 H 0.5830(16) 0.483(4) 0.805(2) 0.028(7) Uiso 1 1 d . . . . .
H11 H 0.5447(17) 0.654(4) 0.781(2) 0.031(7) Uiso 1 1 d . . . . .
H12 H 0.6413(17) 0.741(4) 0.5988(19) 0.028(7) Uiso 1 1 d . . . . .
H13 H 0.5425(16) 0.766(4) 0.6031(19) 0.024(6) Uiso 1 1 d . . . . .
H14 H 0.5783(15) 0.666(3) 0.5203(19) 0.021(6) Uiso 1 1 d . . . . .

loop_
 _atom_site_aniso_label
 _atom_site_aniso_U_11
 _atom_site_aniso_U_22
 _atom_site_aniso_U_33
 _atom_site_aniso_U_23
 _atom_site_aniso_U_13
 _atom_site_aniso_U_12
Ru1 0.00685(8) 0.00859(8) 0.00985(8) -0.00029(5) 0.00147(5) 0.00028(5)
Ru2 0.00775(8) 0.00861(8) 0.00852(8) 0.00013(5) 0.00095(5) 0.00062(5)
S1 0.00805(19) 0.0102(2) 0.0154(2) -0.00071(17) 0.00021(15) 0.00076(16)
S2 0.0089(2) 0.0099(2) 0.0117(2) -0.00091(16) 0.00105(15) 0.00094(16)
O1 0.0112(6) 0.0124(7) 0.0135(6) -0.0026(5) -0.0012(5) -0.0002(5)
O2 0.0110(6) 0.0119(6) 0.0154(6) -0.0021(5) -0.0001(5) -0.0004(5)
O3 0.0096(6) 0.0113(6) 0.0137(6) 0.0009(5) 0.0019(5) -0.0008(5)
O4 0.0124(6) 0.0126(6) 0.0127(6) 0.0011(5) 0.0036(5) 0.0005(5)
O5 0.0205(7) 0.0261(8) 0.0309(9) 0.0050(7) 0.0117(6) -0.0054(7)
O6 0.0249(8) 0.0283(8) 0.0183(7) 0.0080(6) 0.0059(6) -0.0025(7)
O7 0.0258(8) 0.0222(7) 0.0148(7) -0.0054(6) 0.0001(6) -0.0004(6)
O8 0.0199(7) 0.0236(8) 0.0220(8) -0.0082(6) -0.0062(6) 0.0012(6)
O9 0.0079(6) 0.0162(7) 0.0356(9) -0.0013(6) -0.0016(6) -0.0021(5)
O10 0.0094(6) 0.0193(7) 0.0247(8) -0.0054(6) 0.0039(5) -0.0027(5)
C1 0.0104(8) 0.0137(9) 0.0131(8) -0.0018(7) 0.0013(6) -0.0029(7)
C2 0.0094(8) 0.0137(9) 0.0114(8) 0.0008(7) -0.0003(6) -0.0022(7)
C3 0.0138(9) 0.0154(10) 0.0174(9) -0.0015(7) 0.0023(7) 0.0030(7)
C4 0.0128(9) 0.0144(9) 0.0158(9) -0.0011(7) -0.0005(7) 0.0020(7)
C5 0.0112(8) 0.0135(9) 0.0152(9) 0.0024(7) 0.0044(7) 0.0014(7)
C6 0.0129(9) 0.0149(9) 0.0142(9) 0.0017(7) 0.0023(7) 0.0045(7)
C7 0.0177(10) 0.0126(9) 0.0209(10) -0.0013(8) 0.0026(8) 0.0013(7)
C8 0.0200(10) 0.0211(11) 0.0145(9) 0.0022(8) 0.0001(8) 0.0060(8)
C9 0.0186(10) 0.0130(10) 0.0187(10) 0.0021(7) -0.0019(8) 0.0011(8)
C10 0.0210(10) 0.0209(11) 0.0130(9) -0.0031(8) 0.0025(7) 0.0054(8)

#==============================================================================
_computing_data_collection
                                'CrystalClear-SM Expert 2.1 b29 (Rigaku, 2013)'
_computing_cell_refinement
                                               'CrystalClear-SM Expert 2.1 b29'
_computing_data_reduction
                                               'CrystalClear-SM Expert 2.1 b29'
_computing_structure_solution
                                               'SIR92 (Altomare, et al., 1994)'
_computing_structure_refinement
                                      'SHELXL Version 2014/6 (Sheldrick, 2008)'
_computing_publication_material
                                        'CrystalStructure 4.1.1 (Rigaku, 2015)'
_computing_molecular_graphics                     'CrystalStructure 4.1.1'

#==============================================================================
# MOLECULAR GEOMETRY

_geom_special_details
;
 All esds (except the esd in the dihedral angle between two l.s. planes)
 are estimated using the full covariance matrix.  The cell esds are taken
 into account individually in the estimation of esds in distances, angles
 and torsion angles; correlations between esds in cell parameters are only
 used when they are defined by crystal symmetry.  An approximate (isotropic)
 treatment of cell esds is used for estimating esds involving l.s. planes.
;

loop_
 _geom_bond_atom_site_label_1
 _geom_bond_atom_site_label_2
 _geom_bond_distance
 _geom_bond_site_symmetry_2
 _geom_bond_publ_flag
Ru1 C5 1.853(2) . ?
Ru1 C3 1.855(2) . ?
Ru1 O1 2.1152(13) . ?
Ru1 O3 2.1290(13) . ?
Ru1 S1 2.4107(5) . ?
Ru1 Ru2 2.6654(3) . ?
Ru2 C6 1.849(2) . ?
Ru2 C4 1.855(2) . ?
Ru2 O4 2.1221(13) . ?
Ru2 O2 2.1374(13) . ?
Ru2 S2 2.4134(5) . ?
S1 O9 1.4805(14) . ?
S1 C8 1.777(2) . ?
S1 C7 1.778(2) . ?
S2 O10 1.4854(14) . ?
S2 C9 1.780(2) . ?
S2 C10 1.783(2) . ?
O1 C1 1.258(2) . ?
O2 C1 1.262(2) . ?
O3 C2 1.263(2) . ?
O4 C2 1.259(2) . ?
O5 C3 1.145(2) . ?
O6 C4 1.142(2) . ?
O7 C5 1.148(2) . ?
O8 C6 1.146(2) . ?
C1 H1 0.93(2) . ?
C2 H2 0.95(2) . ?
C7 H6 0.98(3) . ?
C7 H7 0.95(3) . ?
C7 H8 0.98(3) . ?
C8 H3 0.90(3) . ?
C8 H4 0.96(3) . ?
C8 H5 0.91(3) . ?
C9 H12 0.96(3) . ?
C9 H13 0.95(3) . ?
C9 H14 0.94(3) . ?
C10 H9 0.93(3) . ?
C10 H10 0.91(3) . ?
C10 H11 0.98(3) . ?

loop_
 _geom_angle_atom_site_label_1
 _geom_angle_atom_site_label_2
 _geom_angle_atom_site_label_3
 _geom_angle
 _geom_angle_site_symmetry_1
 _geom_angle_site_symmetry_3
 _geom_angle_publ_flag
C5 Ru1 C3 89.61(8) . . ?
C5 Ru1 O1 178.16(7) . . ?
C3 Ru1 O1 91.97(7) . . ?
C5 Ru1 O3 94.55(7) . . ?
C3 Ru1 O3 175.06(7) . . ?
O1 Ru1 O3 83.82(5) . . ?
C5 Ru1 S1 98.73(6) . . ?
C3 Ru1 S1 93.60(6) . . ?
O1 Ru1 S1 82.12(4) . . ?
O3 Ru1 S1 88.41(4) . . ?
C5 Ru1 Ru2 96.49(6) . . ?
C3 Ru1 Ru2 92.97(6) . . ?
O1 Ru1 Ru2 82.49(4) . . ?
O3 Ru1 Ru2 83.92(4) . . ?
S1 Ru1 Ru2 163.450(13) . . ?
C6 Ru2 C4 89.48(8) . . ?
C6 Ru2 O4 91.23(7) . . ?
C4 Ru2 O4 178.35(7) . . ?
C6 Ru2 O2 174.16(7) . . ?
C4 Ru2 O2 95.09(7) . . ?
O4 Ru2 O2 84.11(5) . . ?
C6 Ru2 S2 94.27(6) . . ?
C4 Ru2 S2 97.79(6) . . ?
O4 Ru2 S2 83.64(4) . . ?
O2 Ru2 S2 88.72(4) . . ?
C6 Ru2 Ru1 91.80(6) . . ?
C4 Ru2 Ru1 95.61(6) . . ?
O4 Ru2 Ru1 82.88(4) . . ?
O2 Ru2 Ru1 84.15(4) . . ?
S2 Ru2 Ru1 165.326(13) . . ?
O9 S1 C8 108.40(10) . . ?
O9 S1 C7 108.43(9) . . ?
C8 S1 C7 99.92(10) . . ?
O9 S1 Ru1 114.47(6) . . ?
C8 S1 Ru1 110.36(7) . . ?
C7 S1 Ru1 114.17(7) . . ?
O10 S2 C9 108.17(9) . . ?
O10 S2 C10 108.31(10) . . ?
C9 S2 C10 100.09(10) . . ?
O10 S2 Ru2 115.36(6) . . ?
C9 S2 Ru2 113.32(7) . . ?
C10 S2 Ru2 110.42(7) . . ?
C1 O1 Ru1 122.28(12) . . ?
C1 O2 Ru2 118.80(12) . . ?
C2 O3 Ru1 119.38(12) . . ?
C2 O4 Ru2 121.56(12) . . ?
O1 C1 O2 126.67(18) . . ?
O1 C1 H1 114.7(14) . . ?
O2 C1 H1 118.6(14) . . ?
O4 C2 O3 126.76(17) . . ?
O4 C2 H2 116.6(14) . . ?
O3 C2 H2 116.7(14) . . ?
O5 C3 Ru1 178.46(18) . . ?
O6 C4 Ru2 179.43(19) . . ?
O7 C5 Ru1 179.37(18) . . ?
O8 C6 Ru2 177.39(18) . . ?
S1 C7 H6 107.7(15) . . ?
S1 C7 H7 108.8(17) . . ?
H6 C7 H7 108(2) . . ?
S1 C7 H8 107.6(17) . . ?
H6 C7 H8 114(2) . . ?
H7 C7 H8 110(2) . . ?
S1 C8 H3 103.1(16) . . ?
S1 C8 H4 106.4(14) . . ?
H3 C8 H4 117(2) . . ?
S1 C8 H5 106.9(16) . . ?
H3 C8 H5 109(2) . . ?
H4 C8 H5 114(2) . . ?
S2 C9 H12 108.9(17) . . ?
S2 C9 H13 108.0(16) . . ?
H12 C9 H13 114(2) . . ?
S2 C9 H14 104.9(16) . . ?
H12 C9 H14 112(2) . . ?
H13 C9 H14 109(2) . . ?
S2 C10 H9 108.6(19) . . ?
S2 C10 H10 106.4(18) . . ?
H9 C10 H10 111(2) . . ?
S2 C10 H11 111.7(17) . . ?
H9 C10 H11 111(2) . . ?
H10 C10 H11 108(2) . . ?

loop_
 _geom_torsion_atom_site_label_1
 _geom_torsion_atom_site_label_2
 _geom_torsion_atom_site_label_3
 _geom_torsion_atom_site_label_4
 _geom_torsion
 _geom_torsion_site_symmetry_1
 _geom_torsion_site_symmetry_2
 _geom_torsion_site_symmetry_3
 _geom_torsion_site_symmetry_4
 _geom_torsion_publ_flag
Ru1 O1 C1 O2 9.0(3) . . . . ?
Ru2 O2 C1 O1 13.2(3) . . . . ?
Ru2 O4 C2 O3 7.4(3) . . . . ?
Ru1 O3 C2 O4 14.4(2) . . . . ?

#==============================================================================

#==============================================================================
# Additional structures and associated data_? identifiers
# should be added at this point if there is more than one 
# structure analysis in the CIF.

_shelxl_version_number 2014/6

_shelx_res_file
;
TITL Ru2_formate_DMSO
CELL  0.71075 16.02000 7.95050 14.04500 90.00000 92.99600 90.00000
ZERR  4 0.00200 0.00100 0.00200 0.00000 0.00300 0.00000
LATT 1
SYMM    -X, .50+Y, .50-Z
SFAC C H O RU S
UNIT 40 56 40 8 8
L.S. 20
FMAP 2
PLAN 25
WPDB -2
HTAB
BOND $H
CONF
LIST 4
TEMP -180.0
ACTA
SIZE 0.200 0.200 0.200
WGHT    0.025800    0.229100
FVAR       0.83386
RU1   4    0.807997    0.069558    0.629360    11.00000    0.00685    0.00859 =
         0.00985   -0.00029    0.00147    0.00028
RU2   4    0.689637    0.305280    0.616598    11.00000    0.00775    0.00861 =
         0.00852    0.00013    0.00095    0.00062
S1    5    0.914844   -0.122569    0.688835    11.00000    0.00805    0.01024 =
         0.01543   -0.00071    0.00021    0.00076
S2    5    0.578837    0.500472    0.647280    11.00000    0.00895    0.00995 =
         0.01170   -0.00091    0.00105    0.00094
O1    3    0.841476    0.196647    0.758046    11.00000    0.01121    0.01244 =
         0.01352   -0.00262   -0.00123   -0.00023
O2    3    0.766558    0.430419    0.723484    11.00000    0.01098    0.01187 =
         0.01541   -0.00206   -0.00013   -0.00045
O3    3    0.721884   -0.058412    0.714270    11.00000    0.00957    0.01128 =
         0.01369    0.00094    0.00188   -0.00076
O4    3    0.643267    0.173030    0.733981    11.00000    0.01236    0.01256 =
         0.01270    0.00113    0.00359    0.00055
O5    3    0.927403    0.278585    0.522041    11.00000    0.02049    0.02613 =
         0.03094    0.00502    0.01167   -0.00542
O6    3    0.759870    0.486969    0.451823    11.00000    0.02489    0.02829 =
         0.01829    0.00797    0.00593   -0.00246
O7    3    0.755479   -0.111539    0.448539    11.00000    0.02583    0.02219 =
         0.01476   -0.00539    0.00013   -0.00042
O8    3    0.584366    0.093152    0.481227    11.00000    0.01993    0.02360 =
         0.02203   -0.00825   -0.00618    0.00121
O9    3    1.000601   -0.052636    0.692274    11.00000    0.00794    0.01620 =
         0.03561   -0.00130   -0.00157   -0.00210
O10   3    0.492686    0.434656    0.629187    11.00000    0.00935    0.01934 =
         0.02473   -0.00544    0.00385   -0.00266
C1    1    0.818625    0.344977    0.773674    11.00000    0.01040    0.01373 =
         0.01308   -0.00178    0.00129   -0.00288
C2    1    0.665607    0.024432    0.753098    11.00000    0.00944    0.01368 =
         0.01136    0.00084   -0.00034   -0.00223
C3    1    0.881856    0.197122    0.562040    11.00000    0.01376    0.01540 =
         0.01741   -0.00152    0.00229    0.00304
C4    1    0.733213    0.418423    0.514904    11.00000    0.01283    0.01436 =
         0.01581   -0.00107   -0.00051    0.00202
C5    1    0.775245   -0.042771    0.517985    11.00000    0.01125    0.01345 =
         0.01524    0.00240    0.00437    0.00145
C6    1    0.624611    0.177329    0.531483    11.00000    0.01287    0.01494 =
         0.01417    0.00171    0.00233    0.00454
C7    1    0.915450   -0.318473    0.627763    11.00000    0.01770    0.01258 =
         0.02086   -0.00129    0.00262    0.00130
C8    1    0.893001   -0.193181    0.804974    11.00000    0.02001    0.02108 =
         0.01448    0.00215    0.00010    0.00602
C9    1    0.586928    0.694360    0.585013    11.00000    0.01862    0.01301 =
         0.01870    0.00215   -0.00189    0.00106
C10   1    0.588851    0.573991    0.767253    11.00000    0.02099    0.02093 =
         0.01300   -0.00314    0.00252    0.00541
H1    2    0.844086    0.394225    0.827800    11.00000    0.00858
H2    2    0.637520   -0.030613    0.802152    11.00000    0.01173
H3    2    0.892434   -0.096880    0.839026    11.00000    0.01907
H4    2    0.935364   -0.273312    0.822997    11.00000    0.01691
H5    2    0.840161   -0.236878    0.801083    11.00000    0.02240
H6    2    0.930805   -0.296570    0.562498    11.00000    0.02673
H7    2    0.956987   -0.388570    0.657597    11.00000    0.02724
H8    2    0.860026   -0.369784    0.632521    11.00000    0.03101
H9    2    0.641497    0.622774    0.777578    11.00000    0.03726
H10   2    0.582986    0.482597    0.804991    11.00000    0.02806
H11   2    0.544719    0.653628    0.780987    11.00000    0.03131
H12   2    0.641258    0.740816    0.598847    11.00000    0.02755
H13   2    0.542530    0.765562    0.603106    11.00000    0.02449
H14   2    0.578307    0.666082    0.520335    11.00000    0.02124
HKLF 4

REM  Ru2_formate_DMSO
REM R1 =  0.0159 for    3965 Fo > 4sig(Fo)  and  0.0170 for all    4089 data
REM    273 parameters refined using      0 restraints

END

WGHT      0.0257      0.2286

REM Instructions for potential hydrogen bonds
EQIV $1 -x+2, y+1/2, -z+3/2
HTAB C1 O9_$1
EQIV $2 -x+1, y-1/2, -z+3/2
HTAB C2 O10_$2
EQIV $3 -x+2, y-1/2, -z+3/2
HTAB C8 O9_$3
HTAB C8 O3
EQIV $4 -x+2, -y, -z+1
HTAB C7 O5_$4
HTAB C7 O9_$3
EQIV $5 x, y-1, z
HTAB C7 O2_$5
EQIV $6 x, -y+1/2, z+1/2
HTAB C10 O8_$6
EQIV $7 -x+1, y+1/2, -z+3/2
HTAB C10 O10_$7
EQIV $8 x, y+1, z
HTAB C9 O3_$8
EQIV $9 -x+1, -y+1, -z+1
HTAB C9 O8_$9
HTAB C9 O10_$9

REM Highest difference peak  0.405,  deepest hole -0.721,  1-sigma level  0.170
Q1    1   0.7078  0.3812  0.3822  11.00000  0.05    0.40
Q2    1   0.7593  0.2969  0.4139  11.00000  0.05    0.40
Q3    1   0.7739  0.4439  0.8838  11.00000  0.05    0.40
Q4    1   0.7816  0.5119  0.3552  11.00000  0.05    0.40
Q5    1   0.7968  0.3712  0.8543  11.00000  0.05    0.39
Q6    1   0.9037 -0.1640  0.7534  11.00000  0.05    0.39
Q7    1   0.8211  0.4624  0.8266  11.00000  0.05    0.39
Q8    1   0.7881 -0.1178  0.3841  11.00000  0.05    0.38
Q9    1   0.8027  0.3731  0.3769  11.00000  0.05    0.38
Q10   1   0.7791  0.4834  0.4127  11.00000  0.05    0.38
Q11   1   0.6889 -0.1007  0.3860  11.00000  0.05    0.38
Q12   1   0.7591  0.2906  0.8764  11.00000  0.05    0.37
Q13   1   0.6838  0.2542  0.8684  11.00000  0.05    0.37
Q14   1   0.7389 -0.1187  0.4235  11.00000  0.05    0.36
Q15   1   0.7335 -0.2591  0.4153  11.00000  0.05    0.36
Q16   1   0.6959  0.6878  0.8578  11.00000  0.05    0.36
Q17   1   0.7217 -0.0614  0.3611  11.00000  0.05    0.36
Q18   1   0.7462 -0.2126  0.8631  11.00000  0.05    0.36
Q19   1   0.6464  0.2198  0.4061  11.00000  0.05    0.36
Q20   1   0.7578 -0.0390  0.4322  11.00000  0.05    0.36
Q21   1   0.7278  0.3424  0.8839  11.00000  0.05    0.36
Q22   1   0.7343  0.3020  0.3587  11.00000  0.05    0.36
Q23   1   0.6631 -0.1938  0.8809  11.00000  0.05    0.35
Q24   1   0.7007  0.6070  0.4120  11.00000  0.05    0.35
Q25   1   0.8064  0.0877  0.8312  11.00000  0.05    0.35
;

_shelx_res_checksum   79457

_shelx_hkl_file
;
   0   0   3   13.06    6.70
   0   0  -3   10.49    5.97
   0   0  -413671.70  257.06
   0   0   413649.50  247.27
   0   0   5   48.20   10.02
   0   0  -5    6.51    5.53
   0   0   6   14.98    6.93
   0   0  -6    2.42    5.50
   0   0  -7    3.49    6.63
   0   0   7    3.78    6.07
   0   0  -831230.01  412.62
   0   0  -9    3.06   10.15
   0   0   9    7.23    7.50
   0   0  10   49.23   41.42
   0   0 -10   36.32   18.53
   0   0  11   68.83   11.99
   0   0 -11    5.61   13.47
   0   0  1218904.18  246.01
   0   0  1219453.72  197.83
   0   0  13    5.05   19.85
   0   0  13   15.92   11.41
   0   0  13    4.56    9.26
   0   0  14  190.68   18.88
   0   0  14  208.25   22.51
   0   0  15    4.20   21.74
   0   0  15    5.76    9.96
   0   0  16 7838.45  119.17
   0   0  17   13.41   13.76
   0   0  18   30.06   13.74
   0   1  -226758.27  435.34
   0  -1  -224813.97  417.15
   0   1   3 1380.19   47.94
   0   1   3 1453.84   53.86
   0   1  -3 1323.02   53.22
   0   1  -3 1313.94   51.73
   0  -1   3 1317.84   62.39
   0  -1   3 1382.89   49.07
   0  -1  -3 1390.71   50.61
   0  -1  -3 1328.43   48.17
   0   1  -4 3769.48  101.79
   0   1   4 3736.37   91.77
   0   1  -4 3750.85  103.08
   0   1   4 3765.91   93.36
   0  -1  -4 3709.83  102.40
   0  -1   4 3761.40  102.94
   0  -1   4 3437.17   92.17
   0  -1  -4 3550.30   90.86
   0   1   5 3417.93   91.74
   0   1   5 3224.23   85.08
   0   1  -5 3385.02   90.66
   0   1  -5 3157.03   92.34
   0  -1  -5 3386.00   98.98
   0  -1   5 3300.20   89.60
   0  -1  -5 3193.02   83.02
   0  -1   5 3065.47   98.76
   0   1  -612283.14  191.61
   0   1   612109.09  182.04
   0   1  -611125.33  208.41
   0   1   612227.05  182.36
   0  -1  -611593.26  171.36
   0  -1  -611697.72  202.42
   0  -1   611179.55  170.05
   0  -1   611980.80  180.37
   0   1   7   77.97   13.85
   0   1  -7   73.17   14.27
   0   1  -7  113.70   15.16
   0   1   7   84.24   23.26
   0  -1  -7  143.33   14.94
   0  -1  -7   89.00   15.04
   0  -1   7  104.85   13.51
   0   1  -8   63.57   17.01
   0   1  -8   74.54   18.07
   0   1   8   65.96   16.03
   0  -1   8   75.22   12.33
   0  -1   8  137.68   24.04
   0  -1  -8   68.58   16.15
   0  -1  -8   82.49   24.06
   0   1   9  526.73   29.86
   0   1   9  523.87   29.52
   0   1  -9  485.81   33.50
   0   1  -9  540.17   30.86
   0  -1   9  443.75   27.40
   0  -1  -9  495.03   27.50
   0  -1  -9  493.74   34.10
   0  -1   9  506.09   30.53
   0   1  1013367.71  202.71
   0   1  1013889.83  210.33
   0   1 -1012403.66  221.00
   0  -1 -1012301.31  213.72
   0  -1  1013167.90  203.04
   0   1  11  314.00   24.52
   0   1  11  316.80   23.18
   0  -1 -11  281.92   26.81
   0  -1  11  302.77   22.65
   0   1  12  187.31   20.53
   0   1  12  198.82   18.64
   0   1  12  181.60   20.71
   0  -1  12  180.02   20.24
   0   1  13  890.30   38.93
   0   1  13  849.16   44.92
   0  -1  13  844.61   44.52
   0   1  14 3787.97   94.27
   0   1  14 3731.05   78.80
   0  -1  14 3680.29   91.04
   0   1  15 1745.04   54.81
   0  -1  15 1776.04   60.53
   0   1  16 1119.63   43.99
   0  -1  16 1119.30   48.29
   0   1  17  167.24   20.78
   0   1  18 1414.99   54.09
   0   2   0 3218.63   95.27
   0  -2   0 3016.27   86.92
   0  -2   0 3094.37   96.00
   0  -2   0 3160.44   95.87
   0   2   1  948.82   42.76
   0   2   1  880.80   45.05
   0  -2  -1  855.58   39.26
   0  -2  -1  882.44   47.71
   0  -2   1  892.80   45.31
   0  -2   1  914.21   42.93
   0  -2   1  880.86   42.94
   0  -2   1  932.96   41.26
   0   2   2 2047.17   70.60
   0   2   2 2042.77   67.48
   0   2  -2 2058.06   68.39
   0  -2   2 1996.66   69.73
   0  -2  -2 1917.29   74.69
   0  -2  -2 1955.86   62.17
   0   2  -3 1571.36   54.70
   0   2   3 1565.16   52.46
   0   2   3 1648.42   60.93
   0  -2  -3 1663.31   57.67
   0  -2  -3 1500.07   64.75
   0  -2   3 1585.71   54.11
   0   2   4    8.21    5.37
   0   2  -4    7.55    5.05
   0   2   4    8.50    4.47
   0  -2   4    8.39    5.14
   0  -2  -4    9.69   13.65
   0  -2   4    8.89    5.24
   0  -2  -4   12.57    5.19
   0   2  -5  438.20   27.93
   0   2  -5  400.69   29.75
   0   2   5  428.48   33.44
   0   2   5  444.39   27.61
   0  -2   5  420.83   27.29
   0  -2  -5  419.46   25.96
   0  -2  -5  462.15   40.25
   0  -2   5  445.78   29.07
   0   2   6 5730.07  116.71
   0   2   6 6197.15  121.87
   0   2  -6 5582.72  124.18
   0   2  -6 5914.24  116.11
   0  -2   6 5979.28  116.31
   0  -2  -6 5810.81  107.92
   0  -2  -6 5909.32  124.45
   0  -2   6 5720.25  109.59
   0   2   7 1627.60   53.26
   0   2  -7 1668.97   54.72
   0   2   7 1745.96   55.03
   0   2  -7 1557.07   60.42
   0  -2  -7 1625.45   60.44
   0  -2   7 1700.20   53.73
   0  -2  -7 1654.24   53.56
   0  -2   7 1686.94   61.99
   0   2   8    7.31    6.50
   0   2  -8   32.51   10.62
   0   2  -8    5.13    6.86
   0   2   8    7.32    6.65
   0  -2   8    7.36    6.90
   0  -2  -8   10.24    7.52
   0  -2  -8   10.94    6.49
   0  -2   8    7.40    7.04
   0   2   9 4525.68  125.56
   0   2  -9 4805.42  124.24
   0   2   9 5296.31  120.84
   0  -2   9 4955.32  119.67
   0  -2  -9 4798.76  125.57
   0  -2  -9 5005.41  113.95
   0  -2   9 5304.41  125.73
   0   2  10 4065.62   95.18
   0  -2  10 4022.26   98.35
   0  -2  10 3970.16   82.30
   0  -2 -10 3667.33   93.89
   0   2  11 5009.22  105.55
   0  -2  11 4995.24  104.14
   0  -2  11 4975.55  115.35
   0   2  12   83.25   13.39
   0   2  12   92.09   17.08
   0  -2  12   81.61   15.47
   0  -2  12   88.38   14.16
   0   2  13 2169.94   60.82
   0  -2  13 2156.52   68.51
   0  -2  13 2228.37   59.30
   0   2  14 4493.20   89.92
   0  -2  14 4435.14   99.11
   0  -2  14 4463.45   86.26
   0   2  15  130.15   17.41
   0  -2  15  121.02   16.00
   0  -2  15  139.81   19.04
   0   2  16   51.37   16.17
   0  -2  16   56.27   16.61
   0  -2  16   58.54   13.46
   0   2  17  421.20   28.93
   0  -2  17  429.06   27.49
   0  -2  17  430.08   30.10
   0   3   0    2.94    4.33
   0  -3   0   10.13    5.43
   0  -3   0   12.10    6.15
   0  -3   0   19.32    6.80
   0   3   1 2404.86   75.65
   0  -3  -1 2467.77   74.97
   0  -3   1 2502.64   82.29
   0  -3  -1 2433.49   79.56
   0  -3  -1 2443.86   81.37
   0  -3   1 2478.79   79.18
   0  -3   1 2493.78   79.00
   0  -3   1 2455.15   82.80
   0   3   2 1524.46   59.62
   0   3   2 1576.48   61.46
   0  -3   2 1492.89   55.05
   0  -3   2 1531.36   57.94
   0  -3  -2 1500.62   49.19
   0  -3  -2 1438.30   59.25
   0  -3   2 1390.16   56.24
   0  -3   2 1455.75   53.83
   0   3   3 2500.96   74.56
   0   3   3 2427.37   69.29
   0   3  -3 2390.61   65.90
   0  -3   3 2396.89   69.54
   0  -3   3 2403.98   66.95
   0  -3  -3 2433.45   61.86
   0  -3  -3 2336.81   70.96
   0  -3   3 2105.10   67.28
   0   3   4  274.15   21.90
   0   3  -4  272.37   21.81
   0   3   4  279.58   26.30
   0  -3  -4  262.64   21.08
   0  -3  -4  262.95   22.07
   0  -3   4  269.20   23.21
   0   3   5 9890.66  210.92
   0   3   510402.55  178.02
   0   3  -510538.91  176.05
   0  -3   5 9570.29  164.31
   0  -3  -510586.90  161.23
   0  -3   510239.41  175.46
   0  -3  -510103.89  158.28
   0   3   6 9222.40  174.35
   0   3  -6 9110.57  173.68
   0   3   6 8881.82  181.69
   0  -3  -6 9300.26  170.37
   0  -3   6 8974.13  171.58
   0  -3   6 9359.30  177.22
   0  -3   6 9444.82  190.57
   0  -3  -6 8879.51  171.10
   0   3  -7 2221.63   70.61
   0   3   7 2340.72   71.30
   0   3   7 2282.27   86.11
   0  -3   7 2312.37   71.87
   0  -3   7 2322.10   72.78
   0  -3  -7 2278.61   68.85
   0  -3   7 2432.92   79.87
   0  -3  -7 2411.45   81.09
   0   3   8  360.95   41.49
   0   3   8  378.44   26.72
   0   3  -8  375.41   27.15
   0  -3   8  363.22   28.26
   0  -3  -8  358.89   22.95
   0  -3   8  351.15   26.49
   0  -3   8  390.48   26.87
   0  -3  -8  363.44   62.22
   0   3   910206.47  190.47
   0   3   910532.85  177.47
   0  -3  -910038.08  195.10
   0  -3   910947.35  177.56
   0  -3   910846.46  194.49
   0   3  10 2518.06   73.67
   0   3  10 2691.78   71.21
   0  -3  10 2768.07   70.85
   0  -3  10 2667.90   76.79
   0   3  11   58.56   15.56
   0  -3  11   54.70   14.83
   0  -3  11   46.62   18.08
   0   3  12 6086.82  109.42
   0  -3  12 5954.05  120.50
   0  -3  12 6242.49  108.89
   0   3  13 4529.72   92.22
   0  -3  13 4549.67   98.04
   0  -3  13 4642.93  100.82
   0   3  14  315.53   25.17
   0  -3  14  294.14   28.16
   0  -3  14  295.49   22.30
   0   3  15  246.34   22.45
   0  -3  15  256.63   21.31
   0  -3  15  244.82   23.81
   0   3  16  558.91   31.08
   0  -3  16  589.01   30.30
   0  -3  16  559.71   35.29
   0   3  17 2044.48   62.12
   0  -3  17 2063.41   66.92
   0  -3  17 2099.40   67.73
   0   4   0    2.21    5.66
   0  -4   0    3.99    5.02
   0  -4   0    5.12    6.00
   0  -4   0    4.23    6.57
   0   4   1 3465.69   92.27
   0  -4   1 3474.85   87.50
   0  -4   1 3490.36   91.99
   0  -4   1 3439.64   93.91
   0  -4  -1 3390.17   84.74
   0  -4   1 3413.16   94.99
   0  -4  -1 3152.59   94.16
   0  -4  -1 3452.64   91.60
   0   4   2  378.90   28.02
   0  -4  -2  366.10   34.02
   0  -4   2  376.83   29.51
   0  -4  -2  369.62   29.93
   0  -4   2  375.45   26.94
   0  -4   2  365.71   27.22
   0  -4   2  380.24   27.27
   0  -4  -2  371.40   25.36
   0   4   319542.28  275.14
   0  -4  -318341.17  269.59
   0  -4  -319004.08  281.33
   0  -4   319542.31  271.81
   0  -4   318758.27  267.92
   0  -4  -319464.71  267.22
   0  -4   319561.54  285.58
   0  -4   319072.18  276.89
   0   4   4  771.76   38.76
   0   4  -4  812.29   40.19
   0  -4   4  772.81   40.69
   0  -4  -4  720.60   36.56
   0  -4   4  791.09   41.32
   0  -4   4  782.15   38.84
   0  -4  -4  763.06   33.77
   0  -4  -4  737.92   41.50
   0   4   517274.37  282.85
   0   4  -517759.51  288.38
   0  -4  -517302.68  270.17
   0  -4  -516708.11  266.37
   0  -4   517764.11  298.22
   0   4   6   43.92   10.57
   0   4  -6   40.53   11.50
   0  -4  -6   40.27    9.34
   0  -4  -6   46.92    8.82
   0  -4   6   46.88   10.46
   0   4  -711697.07  218.18
   0   4   712516.67  228.41
   0  -4   712769.20  241.35
   0  -4  -713049.12  243.45
   0  -4   713117.43  237.69
   0  -4  -712133.76  215.19
   0   4   8  756.62   38.32
   0  -4  -8  703.39   33.63
   0  -4   8  749.47   38.23
   0  -4   8  770.24   41.06
   0   4   9 4824.70  107.88
   0  -4   9 4853.02  115.90
   0  -4   9 4953.38  105.82
   0   4  10  676.27   36.33
   0  -4  10  661.45   38.39
   0  -4  10  663.94   34.49
   0   4  11 5748.67  110.03
   0  -4  11 5683.39  101.95
   0  -4  11 5711.09  117.46
   0   4  12   93.24   15.07
   0  -4  12   83.57   15.97
   0  -4  12   92.72   14.54
   0   4  13 3304.94   79.74
   0  -4  13 3312.90   75.46
   0  -4  13 3261.02   82.01
   0   4  14   90.40   17.16
   0  -4  14   85.35   14.23
   0  -4  14   83.90   16.66
   0   4  15 6419.26  111.11
   0  -4  15 6408.56  118.02
   0  -4  15 6528.81  106.05
   0   4  16  355.47   27.37
   0  -4  16  361.82   27.25
   0  -4  16  327.53   28.03
   0   5   0    4.50    6.66
   0  -5   0    5.20    6.88
   0  -5   0    0.01    7.43
   0  -5   0    3.69    7.84
   0   5   123485.69  391.81
   0  -5   121592.78  421.11
   0  -5  -122511.47  384.29
   0  -5   122251.15  372.36
   0  -5  -122254.33  375.22
   0  -5   121857.32  371.11
   0  -5   122599.24  394.65
   0  -5  -122779.11  371.20
   0   5   2 4699.95  116.23
   0  -5  -2 4654.15  107.61
   0  -5   2 4672.04  118.27
   0  -5   2 4652.63  117.06
   0  -5   2 4472.67  128.54
   0  -5  -2 4555.13  116.89
   0  -5   2 4547.06  118.78
   0  -5  -2 4541.65  124.08
   0   5   314384.37  262.63
   0  -5  -314391.21  256.14
   0  -5   314423.59  257.95
   0  -5   313877.01  253.04
   0  -5   314450.47  262.30
   0  -5  -313575.46  261.29
   0  -5  -314056.84  262.99
   0  -5   313820.64  255.08
   0   5   4  702.02   37.12
   0  -5  -4  677.41   37.19
   0  -5   4  713.88   36.37
   0  -5  -4  680.49   39.75
   0  -5   4  702.76   43.57
   0  -5   4  708.96   39.25
   0  -5  -4  740.79   35.93
   0   5   5 5336.08  114.00
   0  -5  -5 5197.31  125.01
   0  -5  -5 5283.94  117.77
   0  -5  -5 5483.77  107.15
   0  -5   5 5543.92  121.07
   0  -5   5 5440.54  118.96
   0  -5   5 5431.87  117.32
   0   5  -6 4036.59  105.49
   0   5   6 4167.21   97.45
   0  -5   6 3676.04   88.59
   0  -5  -6 4067.54   97.21
   0  -5  -6 4057.63   95.13
   0  -5  -6 3997.60  102.51
   0  -5   6 4235.03  102.69
   0   5   7 4978.01  117.73
   0  -5  -7 5278.57  110.18
   0  -5   7 5084.55  130.08
   0  -5  -7 4926.71  113.03
   0  -5  -7 4830.30  133.37
   0   5   8  178.56   18.83
   0  -5   8  205.47   20.29
   0  -5   8  149.06   18.79
   0   5   9 4070.77   98.75
   0  -5   9 4152.51  108.07
   0  -5   9 4013.03   95.92
   0   5  10 1796.86   60.82
   0  -5  10 1779.70   61.77
   0  -5  10 1754.08   54.32
   0   5  11 1969.69   64.19
   0  -5  11 1884.16   55.78
   0  -5  11 2020.35   65.77
   0   5  12  348.88   28.21
   0  -5  12  354.69   29.59
   0  -5  12  378.23   27.03
   0   5  13 4958.31  103.60
   0  -5  13 4844.14  102.31
   0  -5  13 4973.45  100.57
   0   5  14 1114.61   47.81
   0  -5  14 1140.39   45.03
   0  -5  14 1106.46   48.74
   0   5  15 1045.96   45.54
   0  -5  15 1110.91   41.92
   0  -5  15 1048.91   46.91
   0  -6   0  128.35   16.73
   0  -6   0  124.65   16.37
   0  -6   0  122.82   15.75
   0  -6   0  140.11   18.32
   0   6   1    4.05    6.93
   0  -6   1   12.73    8.01
   0  -6   1    9.79    7.71
   0  -6   1   11.28    7.85
   0  -6   1    4.47    9.34
   0  -6  -1   17.41    8.45
   0  -6  -1    8.70    7.37
   0  -6  -1    7.86    9.34
   0   6   2   47.73   11.02
   0  -6  -2   50.45   10.40
   0  -6   2   44.85   10.80
   0  -6   2   45.50   10.82
   0  -6  -2   53.42   12.18
   0  -6   2   43.36   12.54
   0  -6  -2   49.58   11.31
   0   6   3 1375.62   52.05
   0  -6  -3 1387.28   55.84
   0  -6   3 1355.94   50.80
   0  -6   3 1390.58   55.43
   0  -6  -3 1421.16   48.31
   0  -6   3 1397.15   54.96
   0  -6  -3 1383.01   54.69
   0   6   4   40.14   11.02
   0  -6  -4   36.21   12.24
   0  -6   4   49.56   12.87
   0  -6   4   39.36   10.04
   0  -6  -4   41.09   10.79
   0  -6  -4   51.56   10.39
   0  -6   4   42.21   12.26
   0   6   5   98.94   14.96
   0  -6   5  112.74   15.46
   0  -6  -5  105.97   13.38
   0  -6  -5  101.47   13.66
   0  -6   5  100.13   15.57
   0  -6  -5  101.95   16.03
   0  -6   5  103.09   15.53
   0   6   6  731.58   39.10
   0  -6  -6  708.45   34.17
   0  -6  -6  709.84   46.90
   0  -6  -6  732.12   36.77
   0  -6   6  733.45   40.43
   0  -6   6  721.21   37.34
   0   6   7  773.63   39.78
   0  -6   7  801.92   41.34
   0  -6   7  763.44   36.25
   0  -6  -7  825.12   33.60
   0   6   8  309.34   25.30
   0  -6   8  314.14   23.16
   0   6   9    8.68    8.45
   0  -6   9    8.53    9.26
   0   6  10   72.60   14.91
   0  -6  10   66.35   13.10
   0  -6  10   60.09   15.99
   0   6  11 2838.85   76.38
   0  -6  11 2850.33   73.68
   0  -6  11 2813.26   79.72
   0   6  12  639.60   36.31
   0  -6  12  640.47   38.18
   0  -6  12  635.38   32.76
   0   6  13   35.71   15.74
   0  -6  13   36.70   11.59
   0  -6  13   57.09   14.23
   0   6  14  749.90   41.14
   0  -6  14  750.95   40.57
   0  -6  14  779.54   36.77
   0  -7   0    5.53    9.70
   0  -7   0    3.68   10.13
   0  -7   0    2.60    8.32
   0  -7   1  270.17   23.19
   0  -7   1  276.00   24.85
   0  -7  -1  276.67   26.64
   0  -7  -1  273.65   23.28
   0  -7   1  262.23   23.29
   0  -7  -1  260.84   24.71
   0   7   2 3251.22   81.73
   0  -7   2 3241.61   82.63
   0  -7  -2 3340.17   87.84
   0  -7  -2 3428.45   78.25
   0  -7   2 3226.74   84.05
   0  -7  -2 3296.05   83.66
   0  -7   2 3164.63   83.14
   0   7   3  912.37   41.22
   0  -7  -3  884.93   42.82
   0  -7   3  867.74   43.87
   0  -7   3  865.85   45.46
   0  -7  -3  900.91   46.32
   0  -7  -3  917.57   45.64
   0  -7   3  886.12   44.97
   0   7   4   99.73   15.85
   0  -7   4   73.76   13.38
   0  -7  -4   73.25   13.25
   0  -7  -4   80.58   12.55
   0  -7   4   90.09   14.00
   0   7   5  205.99   22.39
   0  -7  -5  205.46   19.65
   0  -7   5  207.90   21.07
   0  -7   5  209.34   20.87
   0   7   6 1821.35   61.31
   0  -7   6 1866.62   56.90
   0  -7   6 1793.84   64.91
   0   7   7 2780.47   78.70
   0  -7   7 2831.46   74.51
   0  -7   7 2794.42   76.69
   0   7   8  205.75   21.38
   0  -7   8  209.20   20.88
   0  -7   8  214.54   23.32
   0   7   9  587.11   34.18
   0  -7   9  534.75   34.30
   0  -7   9  588.44   33.09
   0   7  10  859.05   41.47
   0  -7  10  824.34   39.09
   0   7  11 2889.77   78.46
   0  -7  11 2820.32   80.74
   0  -7  11 2967.45   72.41
   0   7  12 1244.58   51.10
   0  -7  12 1277.18   52.81
   0  -7  12 1254.95   48.69
   0   7  13  736.78   65.05
   0  -7  13  723.39   40.37
   0  -7  13  737.19   37.09
   0  -8   015185.06  346.70
   0  -8   015474.38  178.70
   0  -8  -1   15.94   11.63
   0  -8   1   15.77   13.31
   0  -8  -1    7.39   11.99
   0  -8   1   13.26   11.89
   0  -8  -2   10.46   11.22
   0  -8   2    5.93   10.96
   0  -8   2    4.03    8.94
   0   8   3   30.21   11.70
   0  -8   3   40.91   13.10
   0  -8   3   35.49   11.88
   0  -8  -3   28.46   13.66
   0   8   4 6333.97  119.05
   0  -8  -4 6374.89  108.66
   0  -8   4 6367.49  110.88
   0  -8   4 6248.44  124.12
   0   8   5   59.16   14.08
   0  -8   5   62.29   15.52
   0  -8   5   54.27   13.09
   0   8   6 1610.13   56.25
   0  -8   6 1530.98   56.34
   0  -8   6 1612.52   53.38
   0   8   7   12.09   11.63
   0  -8   7   36.18   12.72
   0  -8   7   12.88   17.23
   0   8   812047.47  157.43
   0  -8   812219.33  149.78
   0  -8   812224.41  162.22
   0  -8   9   20.94   12.24
   0  -8   9   23.00   17.04
   0  -8  10  515.25   30.31
   0  -8  10  532.85   41.09
   0  -8  11  219.53   20.89
   0  -9   0    6.78   13.19
   0  -9  -1 1272.60   52.75
   0  -9   1 1242.30   51.67
   0  -9   210578.06  160.36
   0  -9  -210897.58  166.38
   0  -9   3  902.93   45.62
   0  -9   4   30.43   14.03
   0  -9   5  258.58   25.36
   0  -9   6 3348.93   85.44
   0  -9   7 1477.89   56.34
   0  -9   8  129.45   22.45
   0 -10   0 2756.99   77.03
   0 -10   1  997.62   43.88
   0 -10   2  178.96   23.18
   0 -10   3  180.31   21.72
   0 -10   4 1563.37   58.82
  -1   0  15    5.76   15.41
  -1   0  14 6027.10  162.58
  -1   0  13    2.81   12.62
  -1   0  12 1513.39   57.55
  -1   0  12 1517.89   53.93
  -1   0  11   10.08    7.53
  -1   0  11    3.08   12.31
  -1   0  1018006.20  303.27
  -1   0  1018005.27  315.63
  -1   0   9   25.82    8.93
  -1   0   9    3.09    7.58
  -1   0   8 2482.02   74.06
  -1   0   8 2612.30   83.62
  -1   0   7    9.25    8.66
  -1   0   7    7.65    6.78
  -1   0   653297.58  329.20
  -1   0   5    6.36    6.00
  -1   0   4 2703.33   88.83
  -1   0   4 2713.26   86.02
  -1   0   3    5.77    5.78
   1   0  -3    5.21    4.87
  -1   0   3    5.40    5.33
   1   0  -257691.22  306.59
   1   0   215833.59  279.70
  -1   0  -3    8.30    6.08
   1   0   3   51.52   10.08
   1   0   3   21.25    7.59
   1   0   4   16.86   10.98
  -1   0  -4   46.30   11.28
   1   0   4   20.20    9.39
   1   0   5    4.33    3.56
  -1   0  -5    5.74    5.49
   1   0   5   22.30    7.01
   1   0   621588.54  274.16
  -1   0  -622096.09  301.81
   1   0   7    8.55    6.40
  -1   0  -7   13.12    7.22
  -1   0  -7    9.98    6.74
   1   0   7    4.48    5.16
   1   0   8 8438.72  158.93
  -1   0  -8 8243.66  157.81
   1   0   8 8733.41  160.68
  -1   0  -8 8465.26  175.34
   1   0   9    9.73    6.54
  -1   0  -9    0.76    7.19
  -1   0  -9   17.55    8.05
   1   0   9   42.34    9.53
   1   0  1029398.18  373.03
   1   0  1029243.56  369.91
  -1   0 -1027925.57  381.52
  -1   0 -11   18.20   12.15
   1   0  11    6.79    7.48
   1   0  11   13.13    8.09
  -1   0 -12  258.45   25.18
   1   0  12  288.66   23.46
   1   0  12  272.87   24.40
   1   0  13   13.73    9.79
  -1   0 -13    2.79   11.12
   1   0  13    8.02    7.73
   1   0  14 6354.09  159.55
   1   0  15    7.19   14.90
   1   0  15   11.63    8.90
   1   0  16 1978.37   58.28
   1   0  17   12.71   10.28
   1   0  18 1893.23   55.89
  -1   1  18  271.27   24.22
  -1  -1  18  297.35   24.78
  -1   1  17 2350.64   67.00
  -1  -1  17 2428.56   67.89
  -1   1  16 4719.53   94.32
  -1  -1  16 4743.62   99.83
  -1  -1  16 4788.68   88.90
  -1   1  15 3217.64   75.81
  -1  -1  15 3252.39   76.10
  -1  -1  15 3220.80   86.01
  -1   1  14  167.50   17.85
  -1   1  14  176.40   20.90
  -1  -1  14  180.64   23.03
  -1  -1  14  171.30   18.59
  -1   1  13  353.85   24.56
  -1   1  13  370.32   30.20
  -1  -1  13  344.53   26.69
  -1  -1  13  360.45   24.25
  -1   1  12 5964.52  112.67
  -1   1  12 5781.69  119.74
  -1   1  12 5867.71  121.75
  -1  -1  12 5876.41  123.42
  -1  -1  12 6067.33  111.41
  -1   1  11  991.36   41.63
  -1   1  11  955.36   47.80
  -1   1  11  948.21   40.37
  -1  -1  11  947.56   46.19
  -1  -1  11  942.05   41.03
  -1  -1  11  972.83   40.34
  -1   1  10  261.41   44.97
  -1   1  10  256.89   26.24
  -1   1  10  293.16   24.39
  -1  -1  10  281.32   26.25
  -1  -1  10  266.91   27.03
  -1  -1  10  263.05   22.74
   1   1  -9 1328.17   50.66
  -1   1   9 1339.31   51.17
  -1   1   9 1325.42   56.67
  -1   1   9 1388.37   51.77
  -1  -1   9 1316.26   52.56
   1  -1  -9 1310.17   47.25
  -1  -1   9 1404.08   51.70
  -1  -1   9 1422.60   59.74
   1   1  -829090.43  424.60
  -1   1   830032.46  452.58
  -1   1   830161.54  443.66
  -1   1   830478.19  470.32
  -1  -1   831121.61  475.68
  -1  -1   829888.93  443.26
  -1  -1   830225.92  439.21
   1  -1  -829566.13  427.17
  -1   1   7 3609.00   87.92
   1   1  -7 3626.30   87.61
  -1   1   7 3749.32   88.73
  -1  -1   7 3649.93   90.91
  -1  -1   7 3767.24  100.73
   1  -1  -7 3473.41   80.87
  -1  -1   7 3680.96   85.21
  -1   1   6  675.56   34.90
  -1   1   6  712.48   39.85
   1   1  -6  807.25   39.47
  -1  -1   6  634.97   34.27
   1  -1  -6  626.85   30.09
  -1  -1   6  547.55   38.13
  -1  -1   6  627.92   33.22
  -1   1   5   79.09   16.13
   1   1  -5   75.79   12.33
  -1   1   5  109.40   14.81
  -1  -1   5   67.39   14.81
  -1  -1   5   75.64   14.48
   1  -1  -5   66.47   11.18
  -1  -1   5   69.37   16.55
  -1   1   4 1105.41   43.08
  -1   1   4 1182.33   69.81
   1   1  -4 1084.70   43.76
  -1  -1   4 1050.89   50.23
  -1  -1   4 1126.70   47.57
   1  -1  -4  986.19   39.90
  -1  -1   4 1089.88   46.75
  -1   1   320923.71  344.22
   1   1  -320316.80  336.65
  -1   1   320654.58  412.17
  -1  -1   320527.77  342.53
  -1  -1   319948.71  346.10
  -1   1   2 1502.44   51.38
   1   1  -2 1492.10   52.65
  -1  -1   2 1439.95   53.63
  -1  -1   2 1485.94   51.25
   1   1  -1  146.92   17.39
  -1  -1   1  193.16   32.30
   1  -1  -1  178.51   48.86
   1   1   2 2617.24   73.86
  -1   1  -2 2415.31   82.97
   1   1   2 2697.40   74.03
  -1  -1  -2 2388.18   68.48
  -1  -1  -2 2481.69   66.78
   1   1   314639.98  254.81
  -1   1  -313397.83  252.48
  -1  -1  -313795.37  249.92
  -1  -1  -314444.19  245.51
   1  -1   314753.04  268.56
   1   1   416637.06  285.02
  -1   1  -415867.20  274.69
  -1   1  -416506.29  295.72
   1   1   416707.55  278.31
  -1  -1  -416456.41  282.38
  -1  -1  -416118.09  277.40
   1  -1   416556.94  286.98
   1   1   5 4655.11  107.17
  -1   1  -5 4289.05  107.49
   1   1   5 4639.87  109.74
  -1   1  -5 4660.54  119.88
  -1  -1  -5 4317.21  105.30
   1  -1   5 4557.70  111.50
  -1  -1  -5 4502.85  112.41
   1   1   6 4761.59   98.65
  -1   1  -6 4534.44  110.92
  -1   1  -6 4338.83   97.81
   1   1   6 4550.63   92.73
  -1  -1  -6 4513.74  105.04
   1  -1   6 4695.08   98.42
  -1  -1  -6 4417.29   90.73
  -1   1  -7 1620.11   53.85
  -1   1  -7 1650.84   60.95
   1   1   7 1705.94   53.01
   1   1   7 1738.41   54.54
  -1  -1  -7 1672.39   61.59
  -1  -1  -7 1728.54   53.26
   1  -1   7 1771.74   54.24
  -1   1  -813693.56  248.09
   1   1   813402.11  223.12
  -1   1  -812488.72  216.86
   1   1   813937.14  234.96
  -1  -1  -813527.18  243.99
   1  -1   813270.10  221.49
  -1  -1  -813461.15  226.39
   1   1   9 1115.84   42.50
  -1   1  -9 1066.87   50.18
   1   1   9 1174.02   45.46
  -1   1  -9 1041.83   44.76
  -1  -1  -9 1069.69   50.01
   1  -1   9 1157.55   43.73
  -1  -1  -9 1102.89   41.75
   1   1  10  711.05   40.31
  -1   1 -10  676.56   40.28
   1   1  10  718.23   35.41
   1  -1  10  688.05   42.44
  -1  -1 -10  638.31   38.92
   1   1  11   28.30   10.47
   1   1  11   46.74   11.03
  -1   1 -11   33.11   11.89
  -1  -1 -11   27.80   11.44
   1  -1  11   62.57   12.61
   1   1  12 2388.08   65.11
  -1   1 -12 2302.78   75.15
   1   1  12 2482.21   67.46
  -1  -1 -12 2268.78   75.02
  -1   1 -13 3021.09   84.71
   1   1  13 3428.04   75.42
  -1  -1 -13 3136.07   87.01
   1   1  14 1858.79   55.00
   1  -1  14 1816.03   62.05
   1   1  15  254.56   22.18
   1  -1  15  250.58   25.11
   1   1  16  170.07   19.48
   1  -1  16  191.38   22.28
   1   1  17 2208.58   64.07
   1   1  18 1678.86   54.81
  -1   2  17  318.38   26.31
  -1  -2  17  327.07   27.84
  -1  -2  17  327.39   24.28
  -1   2  16 1261.64   48.23
  -1  -2  16 1275.60   46.05
  -1  -2  16 1250.11   51.18
  -1   2  15  545.40   30.78
  -1  -2  15  548.50   30.77
  -1  -2  15  546.15   34.99
  -1   2  14 1167.70   46.13
  -1  -2  14 1170.95   51.63
  -1  -2  14 1171.32   43.79
  -1   2  13   30.14   11.94
  -1  -2  13   29.06    9.84
  -1  -2  13   33.29   12.33
  -1   2  12  402.46   26.77
  -1   2  12  396.70   31.42
  -1  -2  12  406.61   26.40
  -1  -2  12  384.16   29.65
  -1   2  11  369.22   26.44
  -1   2  11  361.05   29.90
  -1   2  11  323.67   29.53
  -1  -2  11  352.10   27.70
  -1  -2  11  353.93   23.67
  -1   2  10  834.36   43.30
  -1   2  10  841.03   39.14
  -1   2  10  745.95   37.69
  -1  -2  10  855.68   38.03
  -1  -2  10  772.18   42.59
  -1  -2  10  835.25   43.46
  -1   2   9 2070.38   66.64
  -1   2   9 1831.84   63.08
   1   2  -9 1992.51   69.74
  -1   2   9 2021.06   74.48
  -1  -2   9 2048.59   64.91
  -1  -2   9 2056.94   72.08
  -1  -2   9 2008.09   65.93
  -1   2   8  375.94   26.67
  -1   2   8  348.18   24.63
   1   2  -8  373.79   26.44
  -1  -2   8  347.00   25.81
  -1  -2   8  368.03   28.73
  -1  -2   8  371.36   25.57
   1  -2  -8  358.13   23.79
  -1   2   7  104.18   15.87
  -1   2   7  110.70   17.33
   1   2  -7   94.79   14.78
   1  -2  -7   91.32   18.84
  -1  -2   7   91.33   15.87
  -1  -2   7   94.12   19.21
  -1  -2   7   97.85   14.84
  -1   2   6  934.03   40.39
  -1   2   6  869.59   66.10
   1   2  -6  959.90   41.68
  -1  -2   6  929.38   40.75
  -1  -2   6  921.64   40.48
  -1  -2   6  944.57   46.43
   1  -2  -6  930.60   42.41
  -1   2   5 6462.27  120.47
   1   2  -5 6362.72  122.70
   1  -2  -5 5938.67  113.85
  -1  -2   5 6241.75  121.78
  -1  -2   5 6195.20  127.61
  -1  -2   5 6477.19  133.47
  -1   2   4 2227.86   68.65
   1   2  -4 2360.00   75.65
  -1  -2   4 1922.62   97.84
  -1  -2   4 2391.67   75.33
  -1  -2   4 2225.96   72.33
   1  -2  -4 2258.24   66.28
  -1   2   3 6415.29  136.94
   1   2  -3 6558.28  143.11
  -1  -2   3 6574.88  144.21
   1  -2  -3 6133.87  208.20
   1  -2  -3 6067.58  130.19
   1  -2  -3 6190.97  169.18
  -1   2   2  637.05   34.92
   1   2  -2  664.54   35.59
   1   2  -2  601.78   33.45
   1  -2  -2  632.57   45.69
   1  -2  -2  650.75   33.85
  -1  -2   2  644.90   37.89
   1  -2  -2  652.39   37.55
   1   2  -1  860.54   46.52
  -1   2   1  808.55   38.51
  -1  -2   1  846.74   42.79
  -1  -2   1  823.75   46.81
  -1  -2   1  879.32   39.64
   1  -2  -1  858.65   40.14
   1  -2  -1  820.84   39.94
   1   2   0  682.63   39.85
  -1   2   0  654.55   40.39
   1   2   0  722.54   36.50
  -1   2   0  694.44   36.82
   1  -2   0  696.20   36.06
   1  -2   0  710.38   36.02
  -1  -2   0  662.35   34.48
  -1  -2   0  673.47   37.50
   1   2   1   35.34    9.29
  -1   2  -1    7.72    8.04
   1   2   1    5.82    5.89
   1  -2   1   10.01    7.38
   1  -2   1   23.82    8.71
  -1  -2  -1   14.62    6.92
  -1  -2  -1    7.74    6.97
   1  -2   1    2.73    5.85
  -1   2  -2   11.04    6.32
   1   2   2   14.60    7.13
   1   2   2   12.55    6.47
  -1   2  -2   13.55    6.29
  -1  -2  -2   13.79    6.17
   1  -2   2    7.88    6.02
  -1  -2  -2   11.45    5.99
   1  -2   2   11.41    7.18
   1   2   314670.71  255.97
  -1   2  -314448.72  260.89
   1   2   314966.90  263.46
   1  -2   313988.74  251.72
  -1  -2  -314587.87  254.56
  -1  -2  -314970.82  260.42
   1   2   418029.22  305.31
   1   2   418278.78  315.00
  -1   2  -417926.54  311.08
   1  -2   417383.28  299.60
   1  -2   417497.86  299.99
  -1  -2  -417158.29  293.87
  -1  -2  -417574.17  288.44
  -1   2  -5  550.10   33.43
   1   2   5  519.62   31.34
   1   2   5  415.07   31.24
  -1   2  -5  492.40   33.78
   1  -2   5  509.05   30.48
  -1  -2  -5  494.58   29.52
  -1  -2  -5  524.11   29.50
   1  -2   5  527.33   30.38
  -1   2  -6  556.29   37.23
   1   2   6  529.38   29.70
  -1   2  -6  561.13   31.79
   1   2   6  568.38   31.52
   1  -2   6  545.96   31.45
  -1  -2  -6  591.77   31.62
  -1  -2  -6  537.48   28.50
   1  -2   6  592.24   32.08
   1   2   712255.94  194.11
   1   2   713358.07  202.84
  -1   2  -713109.99  202.85
  -1   2  -712897.06  218.20
  -1  -2  -712108.70  190.73
  -1  -2  -713116.66  208.66
   1  -2   713087.48  206.57
   1  -2   712988.78  197.81
  -1   2  -8 1004.56   42.99
   1   2   8 1038.09   42.02
  -1   2  -8  996.23   48.09
   1   2   8  947.08   40.72
   1  -2   8 1043.45   41.45
  -1  -2  -8 1025.92   46.64
   1  -2   8 1005.04   41.98
  -1  -2  -8 1001.36   43.29
   1   2   9 5796.19  126.93
  -1   2  -9 5592.47  136.90
  -1  -2  -9 5503.63  123.42
  -1  -2  -9 5649.87  136.76
   1  -2   9 5910.10  127.64
   1  -2   9 5457.98  125.42
   1   2  10 2067.36   58.83
  -1   2 -10 1948.31   67.46
   1   2  10 1816.29   54.28
  -1  -2 -10 2007.83   67.73
   1  -2  10 2163.55   60.30
  -1   2 -11 2843.41   85.09
   1   2  11 2569.07   66.75
   1   2  11 2991.44   72.32
  -1  -2 -11 2855.87   80.13
   1  -2  11 2979.75   68.80
  -1   2 -12 5178.48  126.36
   1   2  12 5518.01  113.23
   1  -2  12 5659.70  114.42
  -1  -2 -12 5329.08  125.58
   1   2  13 2856.31   70.25
   1  -2  13 3024.36   71.70
  -1  -2 -13 2751.56   79.53
   1  -2  13 2859.57   80.60
   1   2  14  145.11   16.61
   1  -2  14  146.06   16.73
   1  -2  14  153.70   20.08
   1   2  15 1605.28   53.04
   1  -2  15 1577.93   58.64
   1  -2  15 1650.73   51.33
   1   2  16 5529.65   99.94
   1  -2  16 5620.04  109.09
   1  -2  16 5585.04   93.52
   1   2  17  754.96   36.47
   1  -2  17  762.02   42.45
   1  -2  17  769.63   37.28
  -1   3  17  652.06   34.61
  -1  -3  17  638.43   38.72
  -1  -3  17  680.93   34.47
  -1   3  16  238.90   22.70
  -1  -3  16  234.48   24.58
  -1  -3  16  243.02   21.78
  -1   3  15 2529.47   68.73
  -1  -3  15 2564.27   74.52
  -1  -3  15 2621.95   63.77
  -1   3  14  839.99   41.33
  -1  -3  14  849.38   37.63
  -1  -3  14  847.42   43.08
  -1   3  13 2593.41   68.61
  -1  -3  13 2661.30   68.16
  -1  -3  13 2598.07   78.22
  -1   3  12 1292.02   49.54
  -1  -3  12 1301.98   54.65
  -1  -3  12 1342.50   46.74
  -1   3  1111342.68  167.04
  -1  -3  1111272.46  158.77
  -1  -3  1111316.92  177.30
  -1   3  10  263.29   22.46
  -1  -3  10  267.21   24.55
  -1  -3  10  263.82   21.59
  -1   3   9 2650.50   83.06
  -1  -3   9 2777.90   77.41
  -1  -3   9 2750.95   69.83
   1   3  -8 3453.17   94.57
  -1   3   8 3546.49   94.23
  -1  -3   8 3650.45   95.88
  -1  -3   8 3505.05   95.84
  -1  -3   8 3621.50  100.71
   1  -3  -8 3464.78   89.82
   1   3  -711288.38  201.48
  -1   3   711666.89  206.03
  -1  -3   711910.08  218.43
   1  -3  -711186.62  198.76
  -1  -3   711649.30  211.29
  -1  -3   711606.62  201.71
   1   3  -6 1266.15   48.10
  -1   3   6 1283.39   50.74
  -1  -3   6 1291.45   52.93
  -1  -3   6 1253.43   47.99
   1  -3  -6 1273.46   47.70
  -1  -3   6 1326.46   50.97
  -1   3   5 3337.17   84.03
   1   3  -5 3253.96   84.31
   1  -3  -5 3202.39  104.78
  -1  -3   5 3316.87   90.84
   1  -3  -5 2916.41  118.16
   1  -3  -5 3170.51   75.95
  -1  -3   5 3225.08   85.39
  -1  -3   5 3218.18   89.03
  -1   3   4  291.59   28.01
   1   3  -4  307.10   24.32
   1  -3  -4  292.93   23.93
   1  -3  -4  284.21   24.33
   1  -3  -4  274.89   25.35
  -1  -3   4  279.70   24.61
  -1   3   317312.11  239.98
   1   3  -317291.73  246.00
   1  -3  -317285.80  247.08
  -1  -3   316749.36  235.23
   1  -3  -316827.48  257.42
   1  -3  -316717.58  242.53
  -1   3   2    8.18    5.86
   1  -3  -2    7.41    5.32
  -1  -3   2    7.74    5.71
  -1  -3   2    8.11    5.76
  -1  -3   2   12.41    6.85
   1  -3  -2    6.60    5.77
   1  -3  -2    6.58    4.98
   1   3  -1 1722.05   65.12
  -1   3   1 1705.16   62.14
  -1  -3   1 1681.18   63.74
   1  -3  -1 1651.32   59.64
   1  -3  -1 1630.56   63.94
  -1  -3   1 1562.04   59.15
   1  -3  -1 1664.47   62.51
  -1  -3   1 1582.77   56.45
   1   3   0  584.84   36.69
  -1   3   0  592.34   34.69
   1   3   0  587.12   37.55
   1  -3   0  574.71   36.42
  -1  -3   0  564.82   33.90
  -1  -3   0  568.97   38.43
   1  -3   0  592.02   32.21
   1  -3   0  571.33   33.32
  -1   3  -1 5054.67  127.28
   1   3   1 5525.77  127.61
   1   3   1 5397.04  138.62
  -1  -3  -1 5240.49  124.25
   1  -3   1 5259.92  132.60
   1  -3   1 5106.60  120.40
   1  -3   1 5361.66  124.14
  -1  -3  -1 5217.26  123.67
   1   3   2   42.77    9.88
   1   3   2   46.58    9.81
  -1   3  -2   27.36    9.72
   1  -3   2   29.07    8.50
  -1  -3  -2   31.50    7.56
  -1  -3  -2   33.82   10.07
   1  -3   2   46.56    9.88
   1  -3   2   54.03   10.53
   1   3   310887.40  182.89
   1   3   310682.87  169.15
  -1   3  -310701.45  184.87
  -1   3  -310837.14  172.42
  -1  -3  -310179.47  171.52
  -1  -3  -310802.08  171.54
   1  -3   310931.26  177.26
  -1   3  -4 7417.33  135.57
   1   3   4 7297.08  136.28
   1   3   4 7232.92  138.98
   1  -3   4 7269.78  135.80
  -1  -3  -4 7255.09  123.36
  -1  -3  -4 6993.43  128.16
   1   3   5   38.63   12.58
  -1   3  -5   15.68   10.53
   1   3   5   38.97   11.00
   1  -3   5   16.89   11.80
  -1  -3  -5   28.63    8.17
   1   3   6 8700.91  168.22
  -1   3  -6 8230.84  159.72
   1   3   6 8468.32  170.99
   1  -3   6 8848.11  170.56
  -1  -3  -6 8885.87  158.99
   1  -3   6 8277.63  163.47
  -1  -3  -6 8197.19  151.94
  -1   3  -7 1224.46   48.03
  -1   3  -7 1245.35   55.14
   1   3   7 1245.63   50.75
   1   3   7 1231.75   52.19
   1  -3   7 1192.06   46.56
   1  -3   7 1185.48   49.69
  -1  -3  -7 1159.63   43.23
  -1  -3  -7 1225.02   56.45
  -1   3  -8 2351.56   84.06
   1   3   8 2422.58   74.84
  -1   3  -8 2307.20   71.94
   1   3   8 2323.97   76.53
   1  -3   8 2437.00   72.88
  -1  -3  -8 2296.89   65.76
  -1  -3  -8 2353.27   73.13
   1   3   9  512.13   32.30
   1   3   9  590.39   32.79
  -1   3  -9  539.90   36.30
  -1  -3  -9  544.43   35.78
   1  -3   9  545.78   30.47
   1   3  10 5739.55  117.68
   1   3  10 5186.80  113.23
  -1   3 -10 5378.02  124.31
   1  -3  10 5921.27  117.75
  -1  -3 -10 5638.23  126.04
   1   3  11 1486.18   54.21
  -1  -3 -11 1389.13   56.16
   1  -3  11 1528.41   50.64
   1   3  12   96.68   15.68
   1  -3  12   99.14   15.30
   1  -3  12  100.05   17.19
  -1  -3 -12   88.05   17.18
   1   3  13  113.51   18.95
   1  -3  13  127.88   15.81
   1  -3  13  110.22   17.77
   1   3  14 2802.64   72.85
   1  -3  14 2737.73   86.66
   1  -3  14 2865.51   69.44
   1   3  15 2136.99   63.68
   1  -3  15 2159.38   68.91
   1  -3  15 2248.61   60.25
   1   3  16  391.95   33.70
   1  -3  16  386.44   29.38
   1  -3  16  436.70   27.38
   1   3  17  763.50   36.85
   1  -3  17  819.66   42.01
   1  -3  17  802.03   36.07
  -1   4  16   51.65   18.24
  -1  -4  16   52.62   13.56
  -1  -4  16   59.47   16.35
  -1   4  15 4641.65   97.96
  -1  -4  15 4691.25   99.43
  -1  -4  15 4841.70   91.90
  -1   4  14  326.61   26.99
  -1  -4  14  381.39   25.60
  -1  -4  14  344.98   28.90
  -1   4  13 8804.85  129.15
  -1  -4  13 8741.40  125.36
  -1  -4  13 8842.57  140.99
  -1   4  12  218.28   21.63
  -1  -4  12  192.18   18.76
  -1  -4  12  179.62   20.52
  -1   4  11 1920.76   60.55
  -1  -4  11 1912.52   63.60
  -1  -4  11 1869.48   57.51
  -1   4  10   15.00   10.30
  -1  -4  10   23.61   10.42
  -1  -4  10   11.75   10.73
  -1   4   910327.92  174.42
  -1  -4   910545.90  174.38
  -1  -4   910448.52  185.20
  -1   4   8   17.78    8.85
   1   4  -8   21.62   10.39
  -1  -4   8    4.85    8.17
  -1  -4   8   10.63    7.50
  -1   4   720676.37  342.00
   1   4  -720021.56  336.79
  -1  -4   721053.01  346.38
  -1  -4   720984.05  354.53
   1  -4  -719195.31  310.10
  -1   4   6   59.12   11.77
   1   4  -6   60.47   12.97
  -1  -4   6   68.11   12.65
   1  -4  -6   68.82   13.75
   1  -4  -6   59.67   11.26
   1  -4  -6   67.68   15.09
  -1   4   523072.34  355.36
   1   4  -523336.53  359.82
  -1  -4   524704.89  384.32
   1  -4  -522786.41  340.08
   1  -4  -523021.76  367.69
   1  -4  -523084.24  349.95
   1   4  -4 1257.22   48.33
  -1   4   4 1233.73   50.07
  -1  -4   4 1304.64   51.20
   1  -4  -4 1196.59   53.14
  -1  -4   4 1213.48   50.74
  -1  -4   4 1277.61   50.56
   1  -4  -4 1170.30   57.27
   1  -4  -4 1236.55   45.35
  -1   4   3 8692.32  163.29
   1  -4  -3 8632.27  166.38
  -1  -4   3 8866.81  155.48
  -1  -4   3 9325.36  167.36
   1  -4  -3 8774.79  151.95
  -1  -4   3 8805.06  161.28
   1  -4  -3 8356.98  175.28
  -1   4   2 1326.71   56.29
   1  -4  -2 1285.33   52.56
   1  -4  -2 1297.99   63.49
  -1  -4   2 1391.88   53.80
   1  -4  -2 1308.33   48.52
  -1  -4   2 1301.52   59.78
  -1  -4   2 1357.48   53.99
  -1  -4   2 1292.96   52.58
  -1   4   1 6612.53  150.98
  -1  -4   1 6453.88  134.21
  -1  -4   1 6682.99  135.00
   1  -4  -1 6566.79  132.40
   1  -4  -1 6633.88  142.31
   1  -4  -1 6502.81  126.60
  -1  -4   1 6486.11  143.31
  -1  -4   1 6712.47  131.28
  -1   4   0 1629.04   75.73
   1   4   0 2011.66   65.33
   1  -4   0 1923.38   62.73
  -1  -4   0 1947.54   62.54
   1  -4   0 1981.36   66.65
   1  -4   0 1972.75   60.15
  -1  -4   0 1960.27   63.86
   1   4   1 7597.37  145.88
   1   4   1 8032.11  153.48
   1  -4   1 7232.68  153.87
  -1  -4  -1 7556.18  137.79
  -1  -4  -1 7220.92  152.65
   1  -4   1 7543.76  140.13
   1  -4   1 7391.70  142.57
   1  -4   1 7404.80  147.51
   1   4   2 2577.83   74.95
   1   4   2 2643.16   78.10
   1  -4   2 2531.33   82.23
   1  -4   2 2570.89   73.24
   1  -4   2 2513.33   71.55
  -1  -4  -2 2599.82   76.22
  -1  -4  -2 2588.49   72.30
   1  -4   2 2503.30   78.56
   1   4   314784.84  261.27
   1   4   315409.65  231.95
   1  -4   315141.01  226.79
   1  -4   315182.52  227.75
  -1  -4  -314841.60  220.59
   1  -4   314837.71  231.30
  -1  -4  -315402.89  226.15
   1  -4   315401.30  246.91
   1   4   4 5400.70  126.00
   1   4   4 5498.87  122.77
   1  -4   4 5583.30  122.42
   1  -4   4 5228.79  119.39
   1  -4   4 5456.79  127.62
  -1  -4  -4 5447.85  120.26
  -1  -4  -4 5126.99  121.91
  -1   4  -520683.67  326.81
   1   4   520219.10  322.35
   1   4   520471.89  335.35
  -1  -4  -520257.87  308.67
   1  -4   520303.84  322.08
   1  -4   519506.63  314.36
  -1  -4  -520506.87  315.15
   1   4   6 1113.55   50.38
  -1   4  -6 1110.94   46.11
   1   4   6 1112.74   47.02
  -1  -4  -6 1165.35   40.45
   1  -4   6 1174.57   46.68
  -1  -4  -6 1074.34   47.94
   1   4   711342.83  210.41
   1   4   711226.43  222.10
  -1   4  -711136.60  206.36
   1  -4   710958.26  216.58
   1  -4   711208.49  209.26
  -1  -4  -710463.20  208.57
  -1  -4  -711815.84  206.60
   1   4   8   89.32   16.45
   1   4   8   91.69   13.93
   1  -4   8   95.31   14.10
  -1  -4  -8   82.88   12.79
  -1  -4  -8  100.82   14.10
   1  -4   8   93.45   15.14
   1   4   9 3035.36   77.98
   1   4   9 2964.76   87.91
   1  -4   9 3128.39   84.81
   1  -4   9 3014.07   75.70
  -1  -4  -9 3023.02   77.40
   1   4  10  260.24   23.07
   1  -4  10  213.15   19.43
   1  -4  10  200.75   20.72
   1   4  11 2254.69   68.32
   1  -4  11 2203.32   67.59
   1  -4  11 2259.44   62.07
   1   4  12   28.64   12.24
   1  -4  12   12.56   10.52
   1  -4  12   18.84    9.02
   1   4  13 4667.05  113.69
   1  -4  13 5085.58   93.14
   1  -4  13 4890.06  101.17
   1   4  14   64.48   15.02
   1  -4  14   59.21   16.21
   1  -4  14   48.82   11.56
   1   4  15  395.35   29.77
   1  -4  15  404.00   32.40
   1  -4  15  379.40   28.12
   1   4  16  143.21   18.44
   1  -4  16  139.17   20.98
   1  -4  16  163.08   17.62
  -1   5  15 2691.22   73.30
  -1  -5  15 2851.86   68.24
  -1  -5  15 2787.69   76.11
  -1   5  14    7.78   24.79
  -1  -5  14    6.67   10.56
  -1  -5  14    9.56   12.76
  -1   5  13  382.51   40.86
  -1  -5  13  389.80   26.81
  -1  -5  13  372.37   31.01
  -1   5  12  820.81   43.76
  -1  -5  12  799.24   42.85
  -1  -5  12  809.03   37.88
  -1   5  11 4018.31   90.60
  -1  -5  11 4156.80   95.58
  -1  -5  11 4107.59   84.96
  -1   5  10   63.41   14.81
  -1  -5  10   52.97   14.57
  -1  -5  10   71.48   13.60
  -1   5   9 1418.20   54.32
  -1  -5   9 1437.52   48.57
  -1  -5   9 1442.10   55.27
  -1   5   8 1207.62   48.55
  -1  -5   8 1238.73   52.97
  -1  -5   8 1244.95   48.22
  -1   5   7 4229.33  107.32
   1   5  -7 4118.18  105.57
  -1  -5   7 4126.93  100.31
   1   5  -6  138.30   18.32
  -1   5   6  127.91   16.70
   1  -5  -6  126.92   14.71
  -1  -5   6  137.07   16.73
   1  -5  -6  129.49   18.25
   1  -5  -6  131.62   15.60
   1   5  -528356.68  375.66
  -1   5   528931.92  388.72
  -1  -5   529411.98  393.60
   1  -5  -528604.13  357.42
   1  -5  -529173.07  392.93
   1  -5  -527534.66  356.29
  -1  -5   529496.65  389.44
  -1   5   4 4405.04  112.98
   1  -5  -4 4232.78  106.05
  -1  -5   4 4352.22  110.69
  -1  -5   4 4467.06  119.23
   1  -5  -4 4448.24  109.07
  -1  -5   4 4565.88  110.91
   1  -5  -4 4337.29  117.29
  -1   5   310229.11  207.18
  -1  -5   310199.76  208.60
  -1  -5   310105.56  196.27
   1  -5  -310242.11  189.33
   1  -5  -3 9604.46  207.70
   1  -5  -3 9975.23  200.80
  -1  -5   310585.11  209.17
  -1  -5   3 9975.30  200.63
  -1   5   2 1502.50   59.90
  -1  -5   2 1509.62   58.78
   1  -5  -2 1453.41   59.37
   1  -5  -2 1356.74   56.92
  -1  -5   2 1418.02   56.93
   1  -5  -2 1441.27   61.76
  -1  -5   2 1451.03   59.95
  -1  -5   2 1480.22   61.85
  -1   5   1 7796.50  169.83
   1  -5  -1 7487.59  177.97
  -1  -5   1 7573.57  165.32
   1  -5  -1 7638.57  169.42
  -1  -5   1 7805.76  167.49
  -1  -5   1 7792.01  164.72
   1  -5  -1 7649.07  157.04
  -1  -5   1 7640.16  172.22
  -1   5   0 3061.31   90.96
  -1  -5   0 2973.25   85.89
   1  -5   0 2852.60   88.12
  -1  -5   0 2896.03   91.95
  -1  -5   0 3085.37   90.81
   1  -5   0 3000.66   87.90
  -1  -5   0 2871.75   87.59
   1  -5   0 2921.40   83.25
   1   5   1 2741.73   97.27
  -1  -5  -1 2937.05   90.49
   1  -5   1 2780.48   85.57
   1  -5   1 2836.01   81.45
   1  -5   1 2848.97   84.85
  -1  -5  -1 2899.37   84.90
  -1  -5  -1 2808.41   85.73
   1  -5   1 2839.24   86.66
   1   5   2  655.68   57.01
   1  -5   2  708.72   37.42
  -1  -5  -2  706.00   41.01
  -1  -5  -2  725.44   34.44
   1  -5   2  812.80   42.61
  -1  -5  -2  665.04   36.58
   1  -5   2  671.60   39.31
   1  -5   2  723.80   36.89
   1   5   3 9906.23  195.57
   1  -5   310016.98  197.64
   1  -5   3 9753.22  198.49
  -1  -5  -3 9880.14  203.32
  -1  -5  -310056.39  187.04
   1  -5   3 9737.22  188.65
   1  -5   3 9727.81  201.24
   1   5   4 2574.58   79.26
   1   5   4 2708.12   86.80
  -1  -5  -4 2682.57   76.80
  -1  -5  -4 2530.59   88.35
   1  -5   4 2708.79   82.57
   1  -5   4 2586.68  102.70
   1  -5   4 2608.25   83.21
   1   5   5 8634.26  158.35
   1   5   5 9167.57  177.54
   1  -5   5 8979.26  162.35
  -1  -5  -5 8569.17  161.13
   1  -5   5 8944.79  160.94
   1  -5   5 9073.35  167.24
  -1  -5  -5 8923.41  148.43
  -1   5  -6  922.18   44.11
   1   5   6  966.60   49.15
   1   5   6  947.07   42.61
   1  -5   6  962.87   42.91
  -1  -5  -6  955.17   39.07
  -1  -5  -6  942.79   38.81
   1  -5   6  954.71   45.39
   1   5   710015.97  190.25
   1   5   7 9901.99  170.62
   1  -5   710142.17  172.17
  -1  -5  -710328.07  158.35
  -1  -5  -7 9682.34  161.48
   1   5   8  848.98   45.01
  -1  -5  -8  912.40   37.69
   1  -5   8  861.82   39.07
   1   5   9  501.77   31.22
   1  -5   9  478.82   29.15
   1  -5   9  489.36   33.91
   1   5  10 1881.31   61.40
   1  -5  10 1839.76   57.75
   1  -5  10 1771.37   68.13
   1   5  11 6458.75  169.68
   1  -5  11 6457.27  162.65
   1  -5  11 6598.59  174.35
   1   5  12 1149.98   47.58
   1  -5  12 1167.77   51.87
   1  -5  12 1126.47   43.54
   1   5  13 2879.51   78.35
   1  -5  13 2873.20   78.10
   1  -5  13 2846.31   68.76
   1   5  14  671.67   40.01
   1  -5  14  662.65   37.53
   1  -5  14  684.81   34.67
   1   5  15  873.58   41.81
   1  -5  15  923.71   53.38
   1  -5  15  886.64   53.71
  -1   6  14  600.63   34.67
  -1  -6  14  625.31   39.78
  -1  -6  14  601.09   34.43
  -1   6  13    5.92   14.45
  -1  -6  13   15.50   11.36
  -1  -6  13    5.37   12.23
  -1   6  12   41.52   17.86
  -1  -6  12   29.46   13.42
  -1  -6  12   32.17   12.24
  -1   6  11  433.04   32.83
  -1  -6  11  437.77   29.14
  -1  -6  11  437.65   32.91
  -1   6  10 1705.56   59.73
  -1  -6  10 1695.18   59.87
  -1  -6  10 1658.62   52.40
  -1   6   9 2408.60   69.58
  -1  -6   9 2363.16   65.88
  -1   6   8  390.96   28.38
  -1  -6   8  379.55   29.33
  -1   6   7  629.21   34.71
   1  -6  -7  666.93  109.59
  -1  -6   7  663.87   36.13
  -1  -6   7  603.46   37.09
  -1   6   6  343.70   26.75
   1  -6  -6  344.41   25.92
  -1  -6   6  337.67   26.96
  -1  -6   6  332.82   26.60
  -1  -6   6  327.68   26.10
   1  -6  -6  319.90   23.78
  -1   6   5  215.83   21.13
   1  -6  -5  219.59   22.04
   1  -6  -5  215.78   18.87
  -1  -6   5  215.03   22.03
   1  -6  -5  202.30   23.92
  -1  -6   5  217.62   21.02
  -1  -6   5  209.11   22.11
  -1   6   4  628.69   35.19
   1  -6  -4  641.12   37.60
  -1  -6   4  628.53   36.48
  -1  -6   4  649.30   34.35
   1  -6  -4  633.29   34.84
  -1  -6   4  633.05   36.04
   1  -6  -4  610.40   37.98
  -1   6   3  459.22   30.44
   1  -6  -3  473.92   32.72
   1  -6  -3  473.83   33.30
   1  -6  -3  489.06   29.64
  -1  -6   3  458.12   32.47
  -1  -6   3  467.11   29.57
  -1  -6   3  458.38   32.09
  -1   6   2  663.72   36.93
   1  -6  -2  664.83   38.06
  -1  -6   2  666.25   37.99
  -1  -6   2  633.57   34.29
  -1  -6   2  655.32   40.95
   1  -6  -2  667.76   37.91
   1  -6  -2  664.37   38.64
  -1   6   1  497.72   31.49
   1  -6  -1  516.51   32.39
  -1  -6   1  522.29   33.86
   1  -6  -1  516.48   37.64
  -1  -6   1  489.73   38.21
  -1  -6   1  501.57   30.07
  -1  -6   1  536.80   33.26
   1  -6  -1  501.18   29.19
   1  -6   0 2842.52   78.27
  -1  -6   0 2752.73   76.99
  -1  -6   0 2788.90   78.69
   1  -6   0 2836.27   79.56
  -1  -6   0 2848.79   77.94
  -1  -6   0 2745.69   71.31
   1  -6   0 2727.39   70.43
   1  -6   0 2640.75   69.89
   1   6   1 3493.29   88.17
  -1  -6  -1 3498.96   80.97
   1  -6   1 3408.96   83.51
  -1  -6  -1 3538.45   85.74
   1  -6   1 3323.03   83.22
   1  -6   1 3332.94   83.28
   1  -6   1 3306.69   89.90
  -1  -6  -1 3452.49   92.93
   1   6   2  104.49   15.65
  -1  -6  -2   98.11   13.73
   1  -6   2  104.18   14.74
  -1  -6  -2  102.02   16.69
   1  -6   2   98.74   15.76
  -1  -6  -2   98.91   18.02
   1  -6   2   95.00   14.06
   1   6   3  606.36   34.95
   1  -6   3  612.09   39.81
  -1  -6  -3  638.43   32.62
   1  -6   3  607.02   33.90
  -1  -6  -3  619.22   35.16
   1  -6   3  626.50   34.80
  -1  -6  -3  633.37   38.54
   1   6   4 4161.80   99.59
  -1  -6  -4 4079.46  104.26
   1  -6   4 4151.79  106.51
   1  -6   4 4267.45  102.86
  -1  -6  -4 4038.72  100.06
  -1  -6  -4 4210.82   95.29
   1  -6   4 4122.83  100.46
   1   6   5 3139.45   77.45
   1  -6   5 3121.13   81.05
  -1  -6  -5 3161.00   76.14
  -1  -6  -5 3042.88   87.48
  -1  -6  -5 3020.25   69.77
   1  -6   5 3080.94   87.38
   1   6   6  105.92   16.03
  -1  -6  -6   98.05   13.73
   1  -6   6   98.76   14.63
   1  -6   6  100.91   15.65
  -1  -6  -6  107.39   17.23
  -1  -6  -6   91.34   16.67
   1   6   7  557.03   32.69
  -1  -6  -7  572.98   28.16
   1  -6   7  562.66   37.56
   1  -6   7  585.42   34.20
   1   6   8 1021.57   45.11
   1  -6   8 1068.68   45.66
   1   6   9 3407.86   81.21
   1  -6   9 3423.80   80.16
   1   6  10  185.95   35.93
   1  -6  10  181.15   22.44
   1  -6  10  183.73   20.40
   1   6  11  425.03   30.55
   1  -6  11  419.13   27.91
   1  -6  11  407.53   29.03
   1   6  12 1257.19   50.68
   1  -6  12 1278.23   52.33
   1  -6  12 1266.21   46.95
   1   6  13  938.85   60.29
   1  -6  13  972.96   44.07
   1  -6  13  972.53   46.85
   1   6  14  154.74   32.29
   1  -6  14  158.95   24.21
   1  -6  14  186.89   22.09
  -1   7  13  450.96   35.08
  -1  -7  13  453.04   34.09
  -1  -7  13  451.71   30.44
  -1   7  12 1077.45   48.80
  -1  -7  12 1078.38   44.59
  -1  -7  12 1077.85   49.97
  -1   7  11   31.97   18.26
  -1  -7  11   50.39   12.45
  -1  -7  11   41.48   16.15
  -1   7  10 1179.52   49.13
  -1  -7  10 1146.62   43.82
  -1   7   9  208.44   22.16
  -1  -7   9  210.45   20.18
  -1   7   8 1081.18   46.41
  -1  -7   8 1080.73   48.21
  -1  -7   8 1109.92   50.66
  -1   7   7  261.84   23.45
  -1  -7   7  275.99   24.59
  -1  -7   7  272.92   24.31
  -1   7   6   84.12   16.01
  -1  -7   6   77.56   15.54
  -1  -7   6   74.44   13.80
  -1   7   5   80.35   19.82
  -1  -7   5   69.28   15.67
  -1  -7   5   77.54   14.33
   1  -7  -5   59.59   18.96
  -1   7   4 2920.94   77.46
  -1  -7   4 2889.18   77.54
  -1  -7   4 2888.51   79.55
   1  -7  -4 2803.88   80.32
  -1  -7   4 2774.92   70.55
  -1   7   3  301.85   24.35
  -1  -7   3  288.10   26.08
  -1  -7   3  320.95   25.98
   1  -7  -3  296.75   26.06
  -1  -7   3  297.25   23.74
   1  -7  -3  300.53   26.39
   1  -7  -3  298.48   22.90
  -1   7   2  683.53   37.00
   1  -7  -2  647.43   40.58
  -1  -7   2  636.67   36.45
  -1  -7   2  621.62   35.09
   1  -7  -2  654.63   41.20
  -1  -7   2  619.95   39.36
   1  -7  -2  647.46   37.70
  -1   7   1   55.84   13.25
   1  -7  -1   59.60   14.42
  -1  -7   1   84.93   14.18
  -1  -7   1   55.90   11.50
   1  -7  -1   56.83   12.93
  -1  -7   1   58.42   12.77
  -1  -7   0 5454.39  117.68
   1  -7   0 5024.28  112.11
  -1  -7   0 5472.50  107.00
   1  -7   0 5342.17  116.42
  -1  -7   0 5337.97  113.88
   1  -7   0 5237.67  108.66
   1  -7   1 1269.94   49.44
  -1  -7  -1 1343.63   53.28
  -1  -7  -1 1290.11   62.04
  -1  -7  -1 1280.70   51.61
   1  -7   1 1298.75   54.57
   1  -7   1 1278.04   53.40
   1   7   2   11.98    9.73
   1  -7   2   20.18   10.38
  -1  -7  -2   12.38    9.87
  -1  -7  -2   10.62   10.88
   1  -7   2   14.77   11.16
   1  -7   2   16.69    9.37
  -1  -7  -2   10.02    8.71
   1   7   3    9.08    8.91
  -1  -7  -3   10.30    8.47
   1  -7   3   13.52    9.56
   1  -7   3    7.53   11.02
  -1  -7  -3    9.49    8.65
  -1  -7  -3    6.99    9.68
   1   7   4  564.22   34.59
   1  -7   4  577.97   35.21
  -1  -7  -4  554.68   34.20
   1  -7   4  570.71   35.06
   1   7   5 8208.36  135.84
  -1  -7  -5 7872.85  129.68
   1  -7   5 7936.10  143.93
   1  -7   5 8118.17  140.55
   1   7   6 2319.21   69.12
  -1  -7  -6 2345.73   59.24
   1  -7   6 2424.76   74.51
   1  -7   6 2398.43   63.29
   1   7   7   72.55   14.93
   1  -7   7   86.69   15.54
   1  -7   7   85.11   16.85
   1   7   8  963.72   43.67
   1  -7   8  983.37   46.61
   1  -7   8  981.82   45.42
   1   7   9 3971.94   89.94
   1  -7   9 4026.97   87.37
   1  -7   9 3941.55  100.89
   1   7  10 1169.52   50.01
   1  -7  10 1221.87   46.61
   1   7  11  881.09   43.14
   1  -7  11  901.30   41.99
   1   7  12  770.08   40.42
   1  -7  12  789.96   42.62
   1  -7  12  757.88   35.36
   1   7  13 4933.59  130.43
   1  -7  13 5147.24  124.85
   1  -7  13 5023.45  135.98
  -1   8  1015886.35  172.64
  -1  -8  1015643.12  179.95
  -1  -8  1015436.57  187.75
  -1   8   9    9.02   14.22
  -1  -8   9   15.23   13.68
  -1  -8   9   22.88   16.92
  -1   8   8  797.67   40.34
  -1  -8   8  794.27   41.49
  -1  -8   8  787.09   36.53
  -1   8   7    2.53   11.72
  -1  -8   7    8.27   12.68
  -1  -8   7   17.82   11.47
  -1   8   6 8015.41  133.50
  -1  -8   6 7870.70  136.39
  -1  -8   6 8056.26  128.20
  -1   8   5   16.87   13.16
  -1  -8   5   19.73   12.27
  -1  -8   5   22.49   11.97
  -1   8   4 1721.75   60.75
   1  -8  -4 1658.35   57.74
  -1  -8   4 1679.13   57.77
  -1  -8   4 1670.22   59.20
  -1   8   3   61.31   13.96
  -1  -8   3   62.86   14.19
   1  -8  -3   64.33   14.21
  -1  -8   3   58.23   12.60
  -1   8   211217.07  265.86
   1  -8  -211339.03  271.68
  -1  -8   211208.97  267.01
  -1  -8   210975.75  262.99
  -1  -8   1  194.46   22.17
   1  -8  -1  197.03   21.57
   1  -8  -1  190.63   20.82
  -1  -8   1  190.76   23.63
  -1  -8   0    6.23   10.93
  -1  -8   0    2.90   12.33
   1  -8   0    4.15    9.97
   1  -8   0    2.62   11.41
  -1  -8  -1  351.55   28.39
  -1  -8  -1  344.94   25.95
   1  -8   1  350.24   27.12
   1  -8   1  347.37   27.47
   1  -8   210227.36  141.99
  -1  -8  -210274.66  147.58
  -1  -8  -210213.67  146.57
   1  -8   2 9898.57  151.75
   1   8   3   44.07   13.76
   1  -8   3   46.28   13.93
  -1  -8  -3   52.73   13.33
   1  -8   3   33.86   14.87
   1   8   4  181.73   19.71
  -1  -8  -4  181.71   19.32
   1  -8   4  191.02   20.56
   1  -8   4  194.36   20.75
   1  -8   5    7.75   11.94
   1  -8   5   10.99   10.08
   1  -8   6 3864.27   88.74
   1  -8   6 3754.06   96.61
   1  -8   7  509.57   34.04
   1  -8   7  537.86   32.74
   1  -8   8   37.74   13.51
   1  -8   8   38.07   16.03
   1  -8   9  730.85   40.35
   1  -8   9  760.52   36.94
   1  -8  10 3339.96   74.36
   1  -8  10 3237.62   80.45
   1  -8  11   82.49   16.50
  -1  -9   8 6148.71  156.09
  -1  -9   7  379.19   29.61
  -1  -9   6  334.04   28.09
  -1  -9   5  208.20   21.58
  -1  -9   4 6212.97  115.81
  -1  -9   3  299.02   26.46
  -1  -9   2   66.75   16.64
   1  -9  -2   82.58   17.78
  -1  -9   1  726.52   40.87
   1  -9  -1  755.50   42.24
  -1  -9   0 9517.36  158.70
   1  -9   0 9482.07  153.65
   1  -9   1  761.64   44.85
  -1  -9  -1  764.48   40.84
   1  -9   2   37.48   13.31
   1  -9   2   36.13   13.66
  -1  -9  -2   39.42   13.78
   1  -9   3 2064.46   67.25
   1  -9   3 2057.04   64.92
   1  -9   4 3554.51   87.16
   1  -9   5 1514.72   60.42
   1  -9   6  345.62   27.84
   1  -9   7   98.01   20.46
   1  -9   8 3933.73  114.59
  -1 -10   4  427.18   29.26
  -1 -10   3   78.81   16.95
  -1 -10   2 1133.04   50.20
  -1 -10   1 3013.90   94.59
  -1 -10   0 1110.17   48.93
   1 -10   1   15.87   14.47
   1 -10   2  871.61   44.74
   1 -10   3 1542.90   56.79
   1 -10   4 1384.57   60.73
  -2   0  15   14.27   11.75
  -2   0  14 1856.23   61.96
  -2   0  13    1.99   16.54
  -2   0  12 9538.74  152.69
  -2   0  12 9711.56  162.65
  -2   0  11   20.64   14.99
  -2   0  11   11.03   10.02
  -2   0  10  198.71   27.38
  -2   0  10  203.84   43.48
  -2   0   9    7.70    8.50
  -2   0   9    5.34    7.61
   2   0  -9    9.97    7.70
   2   0  -829971.22  435.10
  -2   0   830088.06  452.12
  -2   0   828862.76  445.29
  -2   0   7    3.79    7.31
  -2   0   7    5.83    6.49
   2   0  -7   10.04    6.01
  -2   0   6 3331.06   85.85
  -2   0   6 3402.68   87.75
   2   0  -6 3327.08   71.81
   2   0  -5    4.31    3.92
  -2   0   5    5.69    5.50
  -2   0   5    6.03    4.88
  -2   0   4 4652.30  118.42
   2   0  -4 4772.02  118.89
   2   0  -4 4508.34  101.85
  -2   0   3    9.15    5.62
   2   0  -3    5.15    5.62
   2   0  -3    6.18    4.96
  -2   0   3    7.21    5.22
  -2   0   2   43.46    9.39
   2   0  -2   46.42    9.59
  -2   0   2   76.66   11.27
   2   0  -2   45.54    9.02
   2   0   2 1427.70   49.40
  -2   0  -2 1397.55   45.73
  -2   0  -2 1406.06   54.08
   2   0   2 1512.86   46.47
   2   0   3   29.24    7.94
   2   0   3   40.96    9.87
  -2   0  -3   14.14    6.46
  -2   0  -3   16.53    7.64
   2   0   4 2389.30   69.59
  -2   0  -4 2275.67   70.83
   2   0   4 2346.04   71.59
  -2   0  -4 2231.57   71.74
  -2   0  -5   10.15    5.34
   2   0   5    7.32    5.34
  -2   0  -5    8.93    5.86
   2   0   5   11.00    5.32
  -2   0  -610338.84  162.24
  -2   0  -610646.56  176.80
   2   0   610518.30  164.34
   2   0   610672.74  162.21
  -2   0  -7   10.79    6.25
   2   0   7    6.50    5.45
   2   0   7   10.30    6.38
  -2   0  -7    7.64    7.34
   2   0   8 6328.44  130.47
  -2   0  -8 6600.88  135.41
  -2   0  -8 5983.68  135.75
   2   0   8 6506.54  135.01
   2   0   9    7.31    8.49
   2   0   9    6.68    6.77
  -2   0  -9    4.17    6.44
  -2   0  -9    7.80    7.73
   2   0  10   59.31   18.24
  -2   0 -10   30.32   22.07
   2   0  10  110.45   39.50
   2   0  11   15.40    8.81
  -2   0 -11    6.91    9.61
   2   0  11   11.44    7.64
   2   0  12 8397.89  136.30
  -2   0 -12 7922.52  145.99
   2   0  12 8209.98  129.56
   2   0  13   10.26   10.60
  -2   0 -13   11.02   11.44
   2   0  14  250.54   21.21
  -2   0 -14  242.27   25.17
   2   0  15   12.75   11.33
  -2   0 -15    2.60   12.73
   2   0  16  107.77   19.08
   2   0  17   11.11   11.36
   2   0  18   40.34   13.56
  -2   1  18 2528.02   81.31
  -2  -1  18 2647.01   80.55
  -2   1  17  532.13   31.96
  -2  -1  17  556.05   31.22
  -2   1  16    7.73   10.08
  -2  -1  16    9.70   15.67
  -2  -1  16   12.97   12.71
  -2   1  15  664.37   33.80
  -2  -1  15  664.09   38.85
  -2  -1  15  668.15   32.33
  -2   1  1410314.60  242.89
  -2  -1  1410243.14  236.06
  -2  -1  1410375.14  249.33
  -2   1  13  558.32   32.01
  -2   1  13  550.32   37.76
  -2  -1  13  552.23   29.84
  -2  -1  13  538.96   36.95
  -2   1  12   51.78   14.04
  -2   1  12   16.01   15.19
  -2   1  12   42.12   12.24
  -2  -1  12   29.80   15.53
  -2  -1  12   15.04   12.04
  -2  -1  12   22.80   13.16
  -2   1  11  906.49   46.81
  -2   1  11  939.06   41.73
  -2   1  11  917.64   42.45
  -2  -1  11  927.93   43.68
  -2  -1  11  913.99   40.13
  -2  -1  11  928.21   46.79
  -2   1  1010666.84  174.36
  -2   1  1011265.38  196.71
  -2   1  1011198.03  186.73
  -2  -1  1010991.64  181.48
  -2  -1  1010977.32  192.41
  -2  -1  1011005.82  173.18
  -2   1   9 3332.81   88.35
   2   1  -9 3368.35   89.07
  -2   1   9 3529.68   95.01
  -2   1   9 3511.46  102.28
  -2  -1   9 3482.16  100.00
  -2  -1   9 3700.73   92.75
  -2  -1   9 3608.52   97.55
  -2   1   8   50.07   12.47
   2   1  -8   52.31   12.67
  -2   1   8   71.50   17.30
  -2   1   8   91.06   16.13
  -2  -1   8   57.32   19.70
  -2  -1   8  131.40   17.20
  -2  -1   8   75.43   20.01
   2   1  -7 4144.57   92.88
  -2   1   7 4162.50  109.33
  -2   1   7 4297.50  106.86
  -2  -1   7 4256.56  101.60
  -2  -1   7 4382.75  108.64
  -2  -1   7 4307.40   94.40
   2   1  -6 4313.72   92.53
  -2   1   6 4153.29  109.15
  -2   1   6 4145.19  103.91
  -2  -1   6 4161.80   91.65
  -2  -1   6 4070.57  126.35
  -2  -1   6 4185.05   98.84
   2   1  -528905.19  457.81
  -2   1   526588.62  444.69
  -2  -1   526340.92  460.81
  -2  -1   528028.01  463.47
  -2  -1   527388.85  446.35
   2   1  -4 1321.13   50.93
   2   1  -4 1305.27   50.03
  -2   1   4 1207.19   60.08
  -2  -1   4 1203.45   43.78
  -2  -1   4 1236.13   50.04
   2   1  -3  937.85   45.83
   2   1  -3  884.71   44.42
  -2  -1   3  927.54   51.95
  -2  -1   3  866.18   44.13
   2  -1  -3  891.73   57.74
   2   1  -219212.50  326.15
   2  -1  -218633.39  330.60
  -2  -1   219495.07  332.49
  -2  -1   219098.30  324.99
   2  -1  -128440.86  441.80
   2   1   0 4584.59  122.36
  -2   1   0 4299.63  107.78
   2  -1   0 4670.20  109.70
   2   1   1 4897.86  110.07
  -2   1  -1 4712.48  121.53
  -2  -1  -1 4731.87  109.20
  -2  -1  -1 4794.28  117.52
   2   1   224980.03  398.67
   2   1   224687.20  398.14
  -2  -1  -223927.27  377.39
  -2  -1  -223579.86  394.03
   2   1   326589.24  427.47
   2   1   326479.73  415.94
  -2  -1  -326462.39  431.80
  -2  -1  -325614.43  403.27
   2  -1   326644.98  435.75
   2   1   4 4945.71  116.27
  -2   1  -4 4851.24  120.29
   2   1   4 4956.11  108.36
  -2  -1  -4 4759.46  108.07
   2  -1   4 5080.99  116.20
  -2  -1  -4 4653.70  114.17
   2   1   5  986.08   45.88
   2   1   5 1014.26   47.82
  -2   1  -5  984.76   53.47
  -2  -1  -5 1041.48   46.41
  -2  -1  -5  958.27   39.09
   2  -1   5  993.59   47.52
   2   1   611546.00  166.22
   2   1   611536.96  174.22
  -2   1  -611840.99  194.05
  -2  -1  -611718.78  182.88
  -2  -1  -611266.31  171.19
   2  -1   611447.21  177.27
   2   1   7 8854.72  155.10
  -2   1  -7 8819.48  170.20
   2   1   7 8655.66  146.09
   2  -1   7 8922.28  152.93
  -2  -1  -7 8329.00  146.96
  -2  -1  -7 8731.01  159.55
   2   1   8  923.61   40.68
  -2   1  -8  912.61   48.17
   2   1   8  919.14   39.57
   2  -1   8  966.19   39.97
  -2  -1  -8  859.71   38.31
  -2  -1  -8  863.99   56.61
  -2   1  -9 1558.62   58.42
   2   1   9 1599.68   55.91
   2   1   9 1734.55   59.78
  -2  -1  -9 1621.15   64.19
   2  -1   9 1627.32   55.33
  -2  -1  -9 1648.29   59.50
   2   1  10  107.45   28.19
  -2   1 -10   89.06   25.77
   2   1  10  102.59   20.73
  -2  -1 -10   99.07   21.36
   2  -1  10  104.41   23.79
  -2   1 -11 8774.11  183.13
   2   1  11 9265.20  154.84
   2   1  11 8693.26  146.52
  -2  -1 -11 8699.26  160.43
  -2   1 -12 3468.80  104.78
   2   1  12 3502.29   74.20
   2   1  12 3673.71   82.38
  -2  -1 -12 3497.31   88.29
  -2   1 -13 2150.39   73.97
   2   1  13 2294.55   62.86
  -2  -1 -13 2174.86   72.34
  -2   1 -14  114.30   22.23
   2   1  14  118.63   21.73
  -2  -1 -14  108.71   23.75
   2   1  15 3073.82   73.21
   2   1  16 1480.33   49.43
   2  -1  16 1340.33   48.71
   2  -1  16 1458.84   55.62
   2   1  17 2719.06   65.74
   2  -1  17 2532.62   63.82
  -2   2  17   66.57   14.40
  -2  -2  17   54.86   14.80
  -2   2  16  737.77   36.62
  -2  -2  16  743.72   39.00
  -2  -2  16  750.64   35.40
  -2   2  15 1799.01   55.36
  -2  -2  15 1841.61   63.16
  -2  -2  15 1842.77   54.03
  -2   2  14  138.07   20.73
  -2  -2  14  142.14   18.86
  -2  -2  14  124.87   20.96
  -2   2  13   15.46   10.70
  -2  -2  13   14.24   15.67
  -2  -2  13   21.01   12.84
  -2   2  12  489.20   32.62
  -2   2  12  514.28   30.20
  -2  -2  12  498.77   29.14
  -2  -2  12  498.67   33.99
  -2   2  11 1472.93   50.72
  -2   2  11 1670.53   62.62
  -2   2  11 1656.75   53.73
  -2  -2  11 1684.37   59.80
  -2  -2  11 1665.60   53.54
  -2   2  10 2531.89   67.20
  -2   2  10 2287.33   62.78
  -2  -2  10 2502.45   73.67
  -2  -2  10 2464.28   76.50
  -2  -2  10 2508.34   66.13
  -2   2   9 1160.77   48.10
  -2   2   9 1275.56   47.20
   2   2  -9 1186.20   46.84
  -2  -2   9 1261.62   54.59
  -2  -2   9 1219.38   53.17
  -2  -2   9 1205.56   44.57
  -2   2   8 4637.18  110.27
  -2   2   8 4279.10  321.70
   2   2  -8 4584.87  113.12
  -2  -2   8 4703.21  120.16
  -2  -2   8 4556.54  114.34
   2  -2  -8 4504.39  103.28
  -2  -2   8 4710.93  110.49
  -2   2   7  346.19   46.54
  -2   2   7  310.00   45.39
   2   2  -7  365.70   26.39
  -2   2   7  360.08   33.15
   2  -2  -7  332.22   23.99
  -2  -2   7  344.67   30.25
  -2  -2   7  321.31   26.92
  -2  -2   7  338.95   30.56
   2   2  -6 2205.26   65.87
  -2   2   6 2301.64   62.71
  -2  -2   6 2212.83   61.54
  -2  -2   6 2259.96   65.35
   2  -2  -6 2203.73   58.43
  -2  -2   6 2316.01   71.73
  -2   2   5 6197.28  118.81
   2   2  -5 6109.26  116.96
   2  -2  -5 6082.88  108.42
  -2  -2   5 6120.62  123.72
  -2  -2   5 6060.39  122.70
   2   2  -4 4127.04  107.60
  -2  -2   4 3900.97  108.92
   2  -2  -4 4022.64  100.43
  -2  -2   4 4083.28  111.35
  -2  -2   4 4026.31   98.71
  -2   2   314482.96  260.00
   2   2  -314715.99  266.32
   2  -2  -314095.96  260.11
  -2  -2   313606.02  250.60
   2  -2  -314685.72  253.73
  -2   2   217092.10  295.00
   2   2  -217712.96  305.78
  -2  -2   217718.46  311.70
   2  -2  -218206.26  306.15
   2  -2  -217571.06  301.94
   2   2  -1  531.56   31.35
  -2   2   1  545.70   36.02
   2   2  -1  538.54   33.13
  -2   2   1  565.56   33.78
   2  -2  -1  538.76   31.61
   2  -2  -1  528.97   30.42
  -2  -2   1  538.26   34.08
  -2  -2   1  462.86   31.25
  -2   2   0  520.51   38.47
  -2   2   0  484.02   33.29
   2   2   0  509.11   32.69
  -2  -2   0  482.29   35.88
  -2  -2   0  476.39   30.34
   2  -2   0  498.89   29.53
   2  -2   0  500.59   33.09
  -2   2  -1 5419.79  125.55
  -2   2  -1 5023.43  124.44
   2   2   1 5308.66  123.74
  -2  -2  -1 5203.37  119.19
   2  -2   1 5328.17  128.41
  -2  -2  -1 4989.32  119.54
   2  -2   1 5221.67  122.61
  -2   2  -2 2673.26   84.88
   2   2   2 2882.36   80.24
   2   2   2 2774.35   82.64
  -2  -2  -2 2619.81   76.16
   2  -2   2 2738.86   80.70
  -2  -2  -2 2791.94   83.69
   2  -2   2 2679.43   81.97
   2  -2   2 2719.66   83.25
   2   2   3 3642.27   92.66
   2   2   3 3588.96   98.91
  -2   2  -3 3501.84   93.46
  -2  -2  -3 3493.18   89.22
   2  -2   3 3502.29   96.18
  -2  -2  -3 3403.19   84.68
  -2   2  -4 4209.73  103.50
   2   2   4 4372.13  107.82
   2   2   4 4351.91  107.18
  -2  -2  -4 4194.94   98.48
  -2  -2  -4 4402.08  100.80
   2  -2   4 4148.28  103.80
  -2   2  -519858.17  281.30
  -2   2  -520372.96  264.52
   2   2   520212.44  256.67
  -2  -2  -521108.93  262.13
   2  -2   520075.30  257.89
   2  -2   521042.91  273.48
  -2   2  -6 3586.11   87.30
   2   2   6 3470.83   81.63
  -2   2  -6 3654.25  100.26
   2   2   6 3731.45   89.19
   2  -2   6 3528.25   86.93
   2  -2   6 3508.63   91.38
  -2  -2  -6 3437.08   81.05
  -2  -2  -6 3748.97   86.77
  -2   2  -7 8920.22  168.13
   2   2   7 8586.94  163.84
   2   2   7 9353.20  173.73
  -2   2  -7 8807.69  177.89
  -2  -2  -7 8927.80  168.76
   2  -2   7 9175.19  169.40
  -2  -2  -7 8935.21  165.90
   2  -2   7 8825.48  166.53
  -2   2  -8 1247.67   49.26
   2   2   8 1178.35   48.44
  -2   2  -8 1294.91   57.37
   2   2   8 1347.03   52.26
   2  -2   8 1254.71   46.87
  -2  -2  -8 1311.76   56.67
   2  -2   8 1330.08   53.57
  -2  -2  -8 1209.39   43.69
   2   2   9 6192.77  133.48
  -2   2  -9 6035.74  144.52
   2  -2   9 5984.68  132.02
  -2  -2  -9 5821.78  133.16
  -2  -2  -9 5849.47  124.30
   2  -2   9 6282.67  132.77
  -2   2 -10 8188.40  170.86
   2   2  10 8542.73  162.70
   2  -2  10 8133.73  156.25
  -2  -2 -10 8435.41  171.84
   2   2  11 5443.92  112.40
  -2   2 -11 5299.53  127.60
  -2  -2 -11 5359.35  121.92
   2  -2  11 5243.65  110.03
  -2   2 -12 1179.46   55.23
   2   2  12 1256.26   46.11
  -2  -2 -12 1209.87   52.34
   2  -2  12 1227.81   47.44
   2   2  13 2935.79   69.53
  -2   2 -13 2837.42   82.04
  -2  -2 -13 2845.55   83.88
   2  -2  13 2733.66   65.42
  -2   2 -14 3663.06   92.02
   2   2  14 3956.46   84.50
   2  -2  14 3641.57   74.98
   2   2  15  306.90   24.68
   2  -2  15  307.54   22.21
   2  -2  15  334.64   27.43
   2   2  16  744.82   36.26
   2  -2  16  687.81   33.32
   2  -2  16  727.46   39.36
   2   2  17 4593.63   89.15
   2  -2  17 4435.84   87.27
   2  -2  17 4673.07  102.38
  -2   3  17  249.98   23.12
  -2  -3  17  253.21   25.58
  -2  -3  17  255.07   21.18
  -2   3  16   19.30   12.97
  -2  -3  16    8.75   12.76
  -2  -3  16   12.84   13.27
  -2   3  15 5265.09  102.13
  -2  -3  15 5307.20   97.67
  -2  -3  15 5204.22  112.88
  -2   3  14 1143.95   47.81
  -2  -3  14 1211.21   44.63
  -2  -3  14 1162.47   51.76
  -2   3  13 3043.73   79.64
  -2  -3  13 3098.16   83.50
  -2  -3  13 3172.21   72.64
  -2   3  12 3113.91   76.66
  -2  -3  12 2954.10   81.05
  -2  -3  12 3048.54   71.71
  -2   3  11 2594.59   68.93
  -2  -3  11 2690.12   77.28
  -2  -3  11 2651.00   67.10
  -2   3  10  762.84   37.62
  -2  -3  10  756.86   41.07
  -2  -3  10  773.22   36.08
  -2   3   911196.90  182.96
  -2  -3   910767.90  177.33
  -2  -3   911117.14  189.58
  -2   3   8 2326.93   71.46
   2   3  -8 2211.47   71.46
  -2  -3   8 2243.68   70.02
  -2  -3   8 2185.41   70.96
   2  -3  -8 2206.17   66.04
  -2  -3   8 2302.46   77.47
   2   3  -710189.35  197.67
  -2   3   710485.38  200.80
  -2  -3   710924.38  213.14
   2  -3  -710108.32  186.18
  -2  -3   710664.28  199.26
  -2  -3   710795.47  214.76
   2   3  -6  991.48   46.04
  -2   3   6  990.27   44.30
   2  -3  -6  988.68   37.18
  -2  -3   6  993.17   46.13
  -2  -3   6 1026.22   46.88
  -2  -3   6  991.14   42.06
   2   3  -5 5293.56  112.72
  -2   3   5 5327.65  111.45
   2  -3  -5 5256.13  107.86
  -2  -3   5 5201.47  112.81
  -2  -3   5 5519.68  122.47
  -2  -3   5 5209.98  118.33
  -2   3   4 8219.25  144.33
   2   3  -4 8421.97  148.15
   2  -3  -4 8667.29  183.18
   2  -3  -4 8775.94  161.99
   2  -3  -4 8423.01  141.64
  -2  -3   4 8124.76  139.25
  -2   3   3 9400.05  158.18
   2   3  -3 9268.48  165.67
   2   3  -3 9308.81  155.24
   2  -3  -3 9217.35  154.52
  -2  -3   3 9451.06  202.42
   2  -3  -3 9019.91  146.47
   2  -3  -3 8926.29  178.53
   2   3  -2 6510.92  125.46
   2   3  -2 6626.47  131.70
  -2   3   2 6183.76  126.75
  -2  -3   2 6509.85  129.61
   2  -3  -2 6293.35  137.03
  -2  -3   2 6523.36  152.18
   2  -3  -2 6369.92  121.35
   2  -3  -2 6442.88  125.49
   2   3  -1  418.03   29.59
  -2   3   1  417.48   32.13
  -2   3   1  432.91   30.93
  -2  -3   1  418.13   29.58
  -2  -3   1  329.05   28.90
  -2  -3   1  420.13   31.14
   2  -3  -1  414.22   27.34
   2  -3  -1  421.01   31.22
   2   3   0 4316.96  109.35
  -2   3   0 4396.44  114.39
  -2   3   0 4136.41  113.56
  -2  -3   0 4102.86  108.75
  -2  -3   0 4021.12  118.63
  -2  -3   0 4055.90  112.41
   2  -3   0 4045.53  103.16
   2  -3   0 4144.02  102.66
   2   3   1 6997.05  155.95
   2   3   1 7119.69  154.50
  -2   3  -1 6877.89  154.84
  -2   3  -1 7295.14  157.63
   2  -3   1 7114.01  150.48
   2  -3   1 6727.17  145.91
  -2  -3  -1 6990.31  149.26
  -2  -3  -1 6614.04  156.20
  -2   3  -2  137.90   20.59
   2   3   2  145.74   25.01
   2   3   2  153.78   18.45
   2  -3   2  144.68   16.95
   2  -3   2  106.60   17.72
   2  -3   2  138.30   22.92
  -2  -3  -2  147.18   15.18
  -2  -3  -2  159.36   18.87
   2   3   3 4648.73  105.07
  -2   3  -3 4586.55  106.82
   2   3   3 4745.27  108.83
   2  -3   3 4672.91  101.66
   2  -3   3 4551.12   96.79
  -2  -3  -3 4356.12   94.79
  -2  -3  -3 4633.82   97.36
   2  -3   3 4600.46   99.62
   2   3   418163.36  247.27
  -2   3  -417985.47  248.66
   2   3   417907.21  250.35
  -2   3  -417363.29  250.43
   2  -3   418136.93  245.69
  -2  -3  -417345.89  231.65
  -2  -3  -417004.58  227.93
  -2   3  -5 2817.24   76.39
   2   3   5 2831.70   81.36
   2   3   5 2800.40   79.74
   2  -3   5 2948.18   81.50
  -2  -3  -5 2825.44   70.31
  -2  -3  -5 2755.45   73.18
  -2   3  -6   95.08   14.59
   2   3   6  108.13   16.62
   2   3   6  108.59   17.20
  -2  -3  -6  106.12   13.89
   2  -3   6  112.39   16.80
   2  -3   6  100.41   13.46
  -2  -3  -6  127.40   33.36
  -2   3  -7  835.74   46.31
   2   3   7  815.35   41.65
  -2   3  -7  817.25   39.76
   2   3   7  863.33   40.81
   2  -3   7  819.64   38.21
  -2  -3  -7  800.76   37.86
  -2  -3  -7  876.84   37.10
   2  -3   7  893.93   40.72
   2   3   813808.30  248.67
   2   3   812878.75  239.52
  -2   3  -813654.04  255.07
  -2  -3  -813265.62  233.65
  -2  -3  -813874.64  243.78
   2  -3   813558.87  242.52
   2   3   9   73.55   19.72
  -2   3  -9   77.78   29.19
   2   3   9   67.35   22.27
  -2  -3  -9   77.37   17.73
  -2  -3  -9   83.40   20.89
   2  -3   9   73.22   20.73
   2   3  10  134.46   16.50
  -2   3 -10  156.42   21.34
   2   3  10  159.75   18.51
   2  -3  10  153.44   16.92
  -2  -3 -10  151.14   25.92
  -2   3 -11  575.26   36.68
   2   3  11  598.18   33.69
   2  -3  11  626.59   32.46
  -2  -3 -11  604.52   37.45
   2   3  12 6453.12  113.35
  -2   3 -12 6122.44  127.56
   2  -3  12 6535.86  111.70
  -2  -3 -12 6513.89  131.17
   2   3  13  300.21   24.30
   2  -3  13  306.39   23.51
   2   3  14  136.57   18.02
   2  -3  14  151.03   19.77
   2  -3  14  128.24   17.77
   2   3  15 1486.25   52.52
   2  -3  15 1480.50   50.57
   2  -3  15 1443.75   54.17
   2   3  16 3031.67   74.78
   2  -3  16 2945.14   75.06
   2  -3  16 2991.11   71.23
   2   3  17  696.80   35.74
   2  -3  17  704.33   36.38
   2  -3  17  677.56   38.18
  -2   4  16   22.41   14.35
  -2  -4  16    5.76   15.57
  -2  -4  16   20.81   11.02
  -2   4  15 5694.94  106.57
  -2  -4  15 5718.14  111.48
  -2  -4  15 5822.72   99.22
  -2   4  14   20.26   16.52
  -2  -4  14   24.86   14.71
  -2  -4  14   20.07   11.76
  -2   4  13 7337.86  119.87
  -2  -4  13 7382.62  134.29
  -2  -4  13 7392.75  111.46
  -2   4  12   41.54   13.35
  -2  -4  12   31.48   10.06
  -2  -4  12   28.50   12.80
  -2   4  11 9310.62  145.53
  -2  -4  11 9235.70  137.86
  -2  -4  11 9111.73  147.55
  -2   4  10  357.42   26.29
  -2  -4  10  374.03   25.75
  -2  -4  10  355.71   27.55
  -2   4   9 4251.39   98.67
  -2  -4   9 4314.15  108.35
  -2  -4   9 4393.58   98.71
  -2   4   8  690.79   36.49
   2   4  -8  645.63   38.85
  -2  -4   8  698.64   36.60
  -2  -4   8  668.46   37.09
   2   4  -7 8528.16  171.32
  -2   4   7 8547.42  171.76
   2  -4  -7 8483.25  160.60
  -2  -4   7 8844.87  183.76
  -2  -4   7 9094.38  179.30
  -2   4   6  315.22   24.39
   2   4  -6  334.48   25.37
   2  -4  -6  316.73   21.84
  -2  -4   6  309.66   22.48
  -2  -4   6  278.06   24.77
   2   4  -517335.38  313.15
  -2   4   518095.56  291.50
  -2  -4   518384.74  301.98
   2  -4  -517949.45  289.50
   2  -4  -517164.61  288.13
   2  -4  -517712.34  282.77
  -2   4   4 2610.20   79.78
   2   4  -4 2552.43   78.23
  -2  -4   4 2674.31   84.81
   2  -4  -4 2375.24   85.70
  -2  -4   4 2403.78  115.33
   2  -4  -4 2575.91   80.60
  -2  -4   4 2269.51   74.63
   2  -4  -4 2578.66   74.53
  -2   4   319538.31  285.58
   2  -4  -319253.73  289.56
   2  -4  -319399.93  281.54
  -2  -4   319108.99  269.77
   2  -4  -319218.79  265.20
  -2  -4   319425.08  283.68
  -2   4   2 5106.52  113.39
   2   4  -2 5197.84  122.35
   2  -4  -2 4956.67  103.61
   2  -4  -2 4858.19  124.47
  -2  -4   2 4936.62  112.81
  -2  -4   2 4903.50  113.60
  -2  -4   2 4752.33  109.21
   2  -4  -2 4883.95  107.13
  -2   4   110605.56  183.17
   2   4  -110361.32  185.97
  -2  -4   1 9861.78  183.48
   2  -4  -110278.86  186.72
  -2  -4   110127.14  180.66
  -2  -4   110098.93  173.88
   2  -4  -110011.50  172.43
   2  -4  -110425.85  173.75
   2   4   0   77.74   13.10
  -2   4   0   80.78   13.34
   2  -4   0   78.46   13.69
  -2  -4   0   75.00   13.18
  -2  -4   0   81.81   14.42
   2  -4   0   68.74   11.83
   2  -4   0   69.79   11.70
  -2  -4   0   64.58   11.52
  -2   4  -1 6986.24  147.59
   2   4   1 7548.81  153.03
   2   4   1 7402.65  148.96
   2  -4   1 7151.90  136.61
  -2  -4  -1 7313.87  143.58
   2  -4   1 7034.39  136.18
   2  -4   1 7330.81  137.04
  -2  -4  -1 7404.88  136.07
  -2   4  -2 3997.11  106.24
   2   4   2 4041.58   99.74
   2   4   2 4034.27  105.10
  -2  -4  -2 3794.95  105.05
   2  -4   2 4053.62   99.13
   2  -4   2 4016.57   97.68
   2  -4   2 3883.18   92.41
  -2  -4  -2 4003.24   89.03
  -2   4  -318243.63  275.32
   2   4   317977.08  264.62
   2   4   318499.55  267.44
   2  -4   318618.49  268.31
  -2  -4  -317876.00  266.99
   2  -4   318011.23  258.76
  -2  -4  -317940.48  247.35
   2  -4   318782.20  264.79
  -2   4  -4  541.12   35.02
   2   4   4  517.34   31.17
   2   4   4  554.96   36.14
  -2  -4  -4  502.85   31.16
   2  -4   4  530.99   31.96
  -2  -4  -4  498.79   30.20
   2  -4   4  508.12   33.81
   2  -4   4  538.81   30.92
  -2   4  -5 7650.74  169.22
   2   4   5 7610.49  165.73
   2   4   5 7567.85  157.79
  -2   4  -5 7787.10  161.04
   2  -4   5 7550.35  155.58
   2  -4   5 7684.03  161.59
  -2  -4  -5 7332.77  178.11
  -2  -4  -5 7424.54  145.33
   2   4   6 1092.77   46.16
   2   4   6 1063.39   48.24
  -2   4  -6 1083.98   46.42
  -2  -4  -6 1038.66   43.97
  -2  -4  -6 1098.29   39.03
   2  -4   6 1098.40   46.28
   2   4   7 4771.05  116.18
   2   4   7 4762.11  106.08
   2  -4   7 4697.08  113.98
  -2  -4  -7 4906.27   98.24
  -2  -4  -7 4591.29  103.32
   2   4   8    9.14    9.59
   2   4   8   55.69   11.65
  -2   4  -8    6.67    9.10
  -2  -4  -8    9.46    6.93
   2  -4   8    8.55    7.06
  -2  -4  -8   13.56    8.77
  -2   4  -9 1598.77   60.97
   2   4   9 1615.91   62.43
   2   4   9 1621.64   54.58
   2  -4   9 1615.05   54.24
  -2  -4  -9 1704.01   57.19
   2   4  10  612.00   35.04
  -2   4 -10  600.01   36.72
   2  -4  10  649.75   34.42
  -2  -4 -10  628.09   35.16
   2   4  11  506.42   35.09
   2  -4  11  508.83   34.18
   2   4  12   47.02   12.11
   2  -4  12   39.59   12.24
   2  -4  12   37.95   12.66
   2   4  13  142.99   22.30
   2  -4  13  167.17   24.59
   2  -4  13  162.60   21.81
   2   4  14 1749.15   58.44
   2  -4  14 1745.11   64.52
   2  -4  14 1814.65   55.58
   2   4  15 3104.25   76.66
   2  -4  15 3228.14   75.25
   2  -4  15 3138.75   81.98
   2   4  16  472.55   29.33
   2  -4  16  475.17   34.56
   2  -4  16  492.09   33.03
  -2   5  15  729.73   39.53
  -2  -5  15  720.57   39.41
  -2  -5  15  774.47   35.61
  -2   5  14  301.34   25.60
  -2  -5  14  297.20   25.71
  -2  -5  14  294.38   23.30
  -2   5  13 2916.54   77.14
  -2  -5  13 2881.13   69.10
  -2  -5  13 2925.57   81.74
  -2   5  12  686.71   36.47
  -2  -5  12  672.29   38.54
  -2  -5  12  677.63   33.95
  -2   5  11 1788.80   59.34
  -2  -5  11 1776.58   61.07
  -2  -5  11 1772.95   55.01
  -2   5  10  518.43   32.55
  -2  -5  10  526.12   29.63
  -2  -5  10  559.96   34.51
  -2   5   9 2780.57   72.21
  -2  -5   9 2863.94   69.42
  -2  -5   9 2880.59   78.41
  -2   5   8  991.60   43.77
  -2  -5   8  982.95   42.54
  -2  -5   8 1051.90   48.46
   2   5  -7 5133.26  111.24
  -2   5   7 5218.05  113.70
  -2  -5   7 5313.65  112.77
  -2   5   6 2391.22   65.87
   2   5  -6 2410.60   68.29
   2  -5  -6 2550.90  144.71
   2  -5  -6 2617.57   87.38
  -2  -5   6 2475.84   65.98
   2  -5  -6 2368.43   61.75
   2   5  -5 4908.74  111.39
  -2   5   5 4907.85  110.16
  -2  -5   5 4829.75  114.63
  -2  -5   5 4934.04  114.13
   2  -5  -5 4693.80  106.13
   2  -5  -5 4826.43  113.52
   2  -5  -5 4539.97  102.66
  -2   5   4  998.60   44.62
  -2  -5   4 1003.59   47.47
   2  -5  -4  970.65   47.19
   2  -5  -4  992.47   41.21
  -2  -5   4 1010.91   46.42
   2  -5  -4  984.62   45.93
  -2  -5   4 1003.14   43.09
  -2   5   3 7447.55  156.87
  -2  -5   3 7824.95  165.23
   2  -5  -3 7353.90  173.36
   2  -5  -3 7372.28  158.82
  -2  -5   3 7215.67  155.64
   2  -5  -3 7450.33  151.30
  -2  -5   3 7309.57  153.55
  -2  -5   3 7553.63  166.14
  -2   5   2 1752.77   65.49
   2  -5  -2 1680.13   62.59
   2  -5  -2 1684.66   66.74
  -2  -5   2 1700.87   65.07
   2  -5  -2 1741.32   59.22
  -2  -5   2 1703.21   65.41
  -2  -5   2 1820.99   69.88
  -2  -5   2 1663.48   60.30
  -2   5   1 1564.18   60.68
   2  -5  -1 1575.74   56.72
  -2  -5   1 1508.34   62.66
  -2  -5   1 1590.87   60.86
  -2  -5   1 1594.72   63.94
   2  -5  -1 1534.98   61.90
   2  -5  -1 1539.26   62.00
  -2  -5   1 1536.33   57.85
   2   5   0 8451.86  179.85
  -2   5   0 8020.90  167.40
   2  -5   0 8165.81  168.48
  -2  -5   0 7868.09  165.18
   2  -5   0 8127.95  165.19
   2  -5   0 7956.63  171.76
  -2  -5   0 8049.24  168.50
  -2  -5   0 7951.44  167.70
   2   5   1 5846.16  146.03
   2   5   1 5827.37  136.95
   2  -5   1 5650.90  136.95
   2  -5   1 5679.11  131.79
   2  -5   1 5513.31  130.86
  -2  -5  -1 5794.07  130.17
  -2  -5  -1 5639.92  132.24
   2  -5   1 5648.43  132.72
   2   5   2   75.19   15.23
   2   5   2   66.77   12.57
  -2  -5  -2   71.87   12.95
   2  -5   2   65.32   12.48
   2  -5   2   71.55   14.19
   2  -5   2   72.68   15.11
  -2  -5  -2   86.25   13.00
   2  -5   2   68.41   13.58
   2   5   3    5.76   17.55
   2   5   3   12.63   16.08
   2  -5   3    9.81   10.37
   2  -5   3   11.08   16.05
   2  -5   3   51.15   20.50
  -2  -5  -3   13.40   17.74
   2  -5   3    8.01   17.67
  -2  -5  -3    9.39   14.32
   2   5   4 4339.22  112.49
   2   5   4 4468.73  116.96
   2  -5   4 4318.75  113.40
  -2  -5  -4 4363.58  103.11
  -2  -5  -4 4382.40  106.63
   2  -5   4 4522.77  113.75
   2  -5   4 4435.71  114.79
   2   5   512467.49  212.79
   2   5   512423.42  202.77
  -2  -5  -512177.77  196.78
  -2  -5  -512327.43  187.86
   2  -5   512684.17  204.46
   2  -5   512516.23  207.53
   2  -5   512752.56  201.86
   2   5   6  569.27   33.78
   2   5   6  577.51   38.99
  -2  -5  -6  572.75   29.65
  -2  -5  -6  593.32   28.62
   2  -5   6  605.70   33.49
   2   5   7  161.46   24.16
   2   5   7  174.69   22.94
  -2  -5  -7  187.24   17.16
  -2  -5  -7  163.05   18.47
   2  -5   7  161.64   18.49
   2   5   8 1392.67   51.18
   2  -5   8 1383.68   51.54
  -2  -5  -8 1496.38   46.90
  -2  -5  -8 1342.34   49.33
   2   5   9 1794.24   57.58
   2  -5   9 1899.03   65.83
  -2  -5  -9 1910.36   55.09
   2  -5   9 1784.89   57.01
   2   5  10  680.51   37.83
   2  -5  10  686.69   35.07
   2  -5  10  645.04   37.21
   2   5  11 1537.75   54.12
   2  -5  11 1594.54   53.88
   2  -5  11 1572.60   58.43
   2   5  12 3719.71   90.23
   2  -5  12 3590.81   91.10
   2  -5  12 3590.86   80.72
   2   5  13 3573.85   86.26
   2  -5  13 3620.86   90.89
   2  -5  13 3636.77   81.61
   2   5  14  225.74   27.21
   2  -5  14  224.50   23.91
   2  -5  14  226.28   20.65
   2   5  15   51.07   16.36
   2  -5  15   48.53   14.48
   2  -5  15   33.58   14.47
  -2   6  14  510.68   33.34
  -2  -6  14  488.38   28.92
  -2  -6  14  506.46   36.20
  -2   6  13 1897.54   66.33
  -2  -6  13 1917.99   58.58
  -2  -6  13 1884.27   73.87
  -2   6  12  914.73   45.61
  -2  -6  12  897.57   39.17
  -2  -6  12  901.48   43.32
  -2   6  11  523.31   33.26
  -2  -6  11  554.13   35.79
  -2  -6  11  539.33   31.05
  -2   6  10 1908.65   62.58
  -2  -6  10 1943.78   65.06
  -2  -6  10 1944.78   58.59
  -2   6   9  288.65   24.60
  -2  -6   9  293.99   23.35
  -2  -6   9  291.42   26.31
  -2   6   8  952.20   43.74
  -2  -6   8  934.26   42.00
  -2   6   7  115.77   17.01
  -2  -6   7  113.96   15.96
  -2   6   6  711.58   36.53
   2  -6  -6  718.82   35.02
  -2  -6   6  744.39   39.00
  -2  -6   6  741.91   40.53
  -2  -6   6  728.67   35.95
  -2   6   5  879.26   40.92
  -2  -6   5  894.85   41.58
  -2  -6   5  908.89   40.39
   2  -6  -5  837.99   43.31
  -2  -6   5  865.47   44.02
   2  -6  -5  869.37   41.33
  -2   6   4 1900.69   63.39
  -2  -6   4 1873.67   65.80
   2  -6  -4 1883.27   57.87
   2  -6  -4 1853.17   61.94
   2  -6  -4 1838.50   67.98
  -2  -6   4 1874.46   62.53
  -2  -6   4 1878.24   58.19
  -2   6   3 2408.37   68.64
  -2  -6   3 2300.21   72.33
   2  -6  -3 2370.83   70.39
   2  -6  -3 2364.33   72.40
  -2  -6   3 2407.86   71.80
   2  -6  -3 2380.61   62.43
  -2  -6   3 2343.14   70.37
  -2   6   2 7312.19  153.76
   2  -6  -2 7239.85  146.25
   2  -6  -2 7268.96  154.34
  -2  -6   2 7308.57  152.31
   2  -6  -2 7257.54  163.05
  -2  -6   2 7076.92  168.62
  -2  -6   2 6896.56  145.21
  -2   6   1 5462.90  125.46
   2  -6  -1 5248.86  126.39
   2  -6  -1 5186.62  120.71
  -2  -6   1 5169.20  129.02
  -2  -6   1 5327.63  124.26
  -2  -6   1 5178.79  121.45
   2  -6  -1 5213.29  120.22
  -2   6   0  808.72   40.42
  -2  -6   0  805.53   41.99
  -2  -6   0  800.04   40.04
   2  -6   0  768.80   39.09
  -2  -6   0  750.59   42.14
  -2  -6   0  795.34   39.58
   2  -6   0  773.06   40.03
   2  -6   0  789.70   42.81
  -2  -6  -1 1370.96   54.83
  -2  -6  -1 1254.24   68.01
   2  -6   1 1358.77   52.18
   2  -6   1 1331.25   56.94
  -2  -6  -1 1314.69   52.06
  -2  -6  -1 1393.19   52.70
   2  -6   1 1342.54   49.95
   2  -6   1 1371.04   52.41
   2   6   210543.73  201.69
   2  -6   210193.56  201.30
   2  -6   2 9788.89  192.72
  -2  -6  -210671.82  199.17
   2  -6   210112.93  197.33
  -2  -6  -210699.97  195.08
   2   6   3 8127.40  162.79
   2  -6   3 7985.16  162.56
   2  -6   3 7811.14  153.96
  -2  -6  -3 7781.55  158.84
   2  -6   3 8103.73  168.99
  -2  -6  -3 8156.26  157.99
   2   6   4  327.10   27.99
   2   6   4  306.71   27.57
  -2  -6  -4  310.37   26.18
   2  -6   4  286.88   25.66
   2  -6   4  297.07   24.14
  -2  -6  -4  306.05   23.33
   2   6   5 1512.65   60.55
   2   6   5 1513.82   53.49
   2  -6   5 1470.60   53.32
   2  -6   5 1467.83   58.79
  -2  -6  -5 1469.68   52.47
  -2  -6  -5 1409.00   57.89
   2   6   6 5134.58  106.13
  -2  -6  -6 5082.07   91.84
   2  -6   6 5241.22  109.35
  -2  -6  -6 5171.96  100.62
   2  -6   6 5261.62  114.71
   2   6   7 1200.53   49.86
   2  -6   7 1200.39   50.32
  -2  -6  -7 1251.91   43.17
   2  -6   7 1213.39   48.48
  -2  -6  -7 1172.37   46.50
   2   6   8   88.69   26.20
   2  -6   8   80.28   17.12
   2  -6   8   90.91   15.82
   2   6   9 2629.30   75.10
   2  -6   9 2538.32   67.39
   2   6  10 7466.13  120.49
   2  -6  10 7578.66  122.00
   2  -6  10 6919.58  127.07
   2   6  11 1821.92   74.70
   2  -6  11 1823.23   61.21
   2  -6  11 1928.18   58.10
   2  -6  12    8.39   15.02
   2  -6  12   10.51   16.03
   2   6  13 4060.02  103.37
   2  -6  13 4189.28   97.99
   2  -6  13 4170.12   82.55
   2   6  14 2736.29   90.31
   2  -6  14 2981.01   85.84
   2  -6  14 2782.73   89.06
  -2   7  13  983.85   45.56
  -2  -7  13 1023.82   48.11
  -2  -7  13 1014.43   41.35
  -2   7  12   72.31   17.81
  -2  -7  12   73.00   16.99
  -2  -7  12   78.20   15.22
  -2   7  11  227.66   22.54
  -2  -7  11  252.43   23.75
  -2  -7  11  244.42   21.54
  -2   7  10  803.54   39.85
  -2  -7  10  802.09   37.89
  -2   7   9  901.45   42.08
  -2  -7   9  910.39   42.37
  -2   7   8  759.71   38.78
  -2  -7   8  769.09   40.74
  -2  -7   8  793.05   37.96
  -2   7   7 2409.96   68.61
  -2  -7   7 2440.78   73.79
  -2  -7   7 2469.69   71.27
  -2   7   6 5187.87  144.69
  -2  -7   6 5280.20  141.22
  -2  -7   6 5173.67  143.95
  -2   7   5  450.58   30.55
  -2  -7   5  469.10   31.37
  -2  -7   5  446.78   32.02
   2  -7  -5  448.27   29.63
  -2   7   4  542.56   32.62
   2  -7  -4  555.84   34.64
  -2  -7   4  536.53   33.07
  -2  -7   4  559.81   33.10
  -2   7   3  921.61   43.33
  -2  -7   3  863.71   43.94
  -2  -7   3  926.95   43.46
   2  -7  -3  889.19   41.07
   2  -7  -3  899.85   43.67
  -2   7   2 1439.41   59.76
  -2  -7   2 1406.66   55.57
  -2  -7   2 1400.11   50.08
   2  -7  -2 1467.06   59.47
   2  -7  -2 1456.08   61.09
  -2  -7   2 1406.48   56.90
  -2   7   1 3069.06   77.52
  -2  -7   1 3061.10   76.62
  -2  -7   1 3046.68   86.98
   2  -7  -1 2969.77   79.48
   2  -7  -1 2989.44   86.20
  -2  -7   1 3026.71   86.30
  -2  -7   0  503.68   30.28
  -2  -7   0  494.65   30.86
   2  -7   0  471.06   30.30
  -2  -7   0  481.74   34.62
   2  -7   0  472.36   34.11
   2  -7   1 1035.99   44.58
   2  -7   1  995.50   48.91
  -2  -7  -1 1042.95   43.03
  -2  -7  -1 1003.28   45.91
  -2  -7  -1  991.70   50.51
   2   7   2  586.95   33.89
  -2  -7  -2  564.89   38.33
   2  -7   2  569.49   32.83
   2  -7   2  568.86   36.88
   2   7   3 3088.55   79.04
  -2  -7  -3 3034.39   88.26
  -2  -7  -3 3106.54   79.04
   2  -7   3 2952.13   81.83
   2  -7   3 3042.60   75.42
   2   7   4  935.24   43.52
  -2  -7  -4  910.25   39.12
   2  -7   4  907.24   45.92
   2  -7   4  907.48   44.46
   2   7   5   26.82   12.33
  -2  -7  -5   26.57   10.17
   2  -7   5   46.64   15.91
   2  -7   5   27.92   12.45
   2   7   6 1474.28   55.41
   2  -7   6 1470.75   59.30
   2  -7   6 1527.62   54.39
  -2  -7  -6 1454.78   47.53
   2   7   7 7199.59  125.33
   2  -7   7 7082.87  128.79
   2  -7   7 7141.45  127.48
   2   7   8 3695.71   83.13
   2  -7   8 3694.58   81.71
   2  -7   8 3728.45   94.08
   2   7   9 1971.39   62.55
   2  -7   9 2005.76   69.63
   2  -7   9 1965.67   66.41
   2   7  10  384.14   28.88
   2  -7  10  384.37   27.57
   2   7  11 2785.43   74.57
   2  -7  11 2842.71   71.56
   2  -7  12  984.67   45.65
   2  -7  12  976.35   41.99
   2  -7  13   80.99   17.69
   2  -7  13   75.51   15.95
  -2   8  11  193.20   24.37
  -2   8  10  488.46   37.95
  -2   8   9   16.49   14.42
  -2  -8   9   16.03   13.27
  -2   8   811887.29  151.53
  -2  -8   811883.04  166.91
  -2   8   7   25.47   15.24
  -2  -8   7   11.72   13.65
  -2   8   6  576.74   34.86
  -2  -8   6  555.95   34.01
  -2  -8   6  538.60   33.02
  -2   8   5  383.44   27.88
  -2  -8   5  387.78   25.87
  -2  -8   5  374.96   28.68
  -2   8   4 5007.10   98.66
  -2  -8   4 4968.43  102.90
  -2  -8   4 5067.94  103.70
  -2   8   3  445.97   30.29
  -2  -8   3  440.04   29.28
   2  -8  -3  437.07   29.92
  -2  -8   3  438.27   31.77
  -2   8   2  206.01   22.35
  -2  -8   2  208.24   21.39
  -2  -8   2  218.37   22.28
   2  -8  -2  217.49   23.10
  -2  -8   1  254.95   24.52
   2  -8  -1  273.46   24.53
  -2  -8   1  266.85   23.13
   2  -8  -1  254.27   23.94
  -2  -8   0 9448.27  231.06
   2  -8   0 9461.49  235.41
   2  -8   0 9106.31  219.74
  -2  -8  -1  315.15   26.00
   2  -8   1  305.27   26.33
   2  -8   1  304.87   27.72
  -2  -8  -2  334.98   26.44
   2  -8   2  345.62   25.36
   2  -8   2  329.29   28.58
   2  -8   3  311.06   24.27
  -2  -8  -3  298.71   24.03
   2  -8   3  300.71   25.38
   2  -8   4 4757.46  109.49
  -2  -8  -4 4931.70   94.41
   2  -8   4 4776.61  103.75
   2  -8   5  675.89   39.84
   2  -8   5  692.99   34.26
   2  -8   6 1352.65   53.76
   2  -8   6 1327.78   57.53
   2  -8   7  467.88   31.45
   2  -8   7  464.82   33.82
   2  -8   8  977.99   46.83
   2  -8   8 1007.30   43.37
   2  -8   9  621.64   39.60
   2  -8   9  620.78   37.43
   2  -8  10    7.12   14.09
   2  -8  10   28.81   14.64
   2  -8  11  222.16   26.11
   2  -8  11  246.05   21.86
  -2  -9   8   59.25   17.36
  -2  -9   7   39.73   13.88
  -2  -9   6 3540.92   82.99
  -2  -9   5  333.14   27.25
  -2  -9   4    8.40   10.20
  -2   9   3   17.32   13.01
  -2  -9   3    7.73   14.85
  -2  -9   2 6830.48  118.75
   2  -9  -2 6941.87  115.07
   2  -9  -1   35.46   15.93
   2  -9  -1   22.40   14.87
  -2  -9   1   79.29   18.72
   2  -9   0   14.66   11.05
  -2  -9   0    3.94   14.03
   2  -9   0    5.42   13.94
   2  -9   1 1118.62   51.61
   2  -9   1 1126.80   55.40
  -2  -9  -1 1156.36   48.95
   2  -9   2 2394.71   66.62
   2  -9   2 2277.43   77.75
  -2  -9  -2 2441.99   67.02
   2  -9   3 1393.09   57.17
   2  -9   3 1398.33   52.50
   2  -9   4  858.96   43.32
   2  -9   4  915.78   40.22
   2  -9   5   28.85   14.92
   2  -9   5   35.55   12.87
   2  -9   6 2742.15   75.33
   2  -9   6 2610.88   81.81
   2  -9   7 1171.79   53.08
   2  -9   7 1259.39   48.11
   2  -9   8  536.43   32.04
   2  -9   8  525.60   34.57
  -2 -10   4  248.06   26.24
  -2 -10   3 3642.42  103.30
  -2 -10   2 1758.90   57.84
  -2 -10   1  997.03   44.73
  -2 -10   0   90.18   17.13
   2 -10   1 1287.60   55.58
   2 -10   2 3458.78  104.28
   2 -10   3  610.79   36.96
   2 -10   4  327.07   27.75
  -3   0  18 7739.44  171.08
  -3   0  17    8.48   10.77
  -3   0  16  490.11   29.82
  -3   0  15    7.14   10.64
  -3   0  14 6878.00  178.17
  -3   0  14 6836.84  168.64
  -3   0  13    7.76    7.55
  -3   0  13   29.01   15.23
  -3   0  12 1040.29   50.72
  -3   0  12 1032.35   47.92
  -3   0  12 1040.66   42.57
  -3   0  11    3.44   13.67
  -3   0  11   15.62    8.17
  -3   0  11    4.21    8.74
  -3   0  1027438.41  367.61
  -3   0  1026907.66  345.25
  -3   0  1027331.77  372.58
  -3   0   9    6.14   20.44
   3   0  -9   52.86   10.01
  -3   0   9    2.81    7.28
  -3   0   9   14.05    7.23
  -3   0   8 5983.41  140.20
   3   0  -8 5843.95  117.46
  -3   0   8 6065.80  126.03
  -3   0   8 6236.90  143.52
  -3   0   7    4.56    6.30
  -3   0   7   18.87    7.85
  -3   0   7    7.13    5.68
   3   0  -7    5.14    5.56
  -3   0   611983.71  176.08
  -3   0   612301.45  195.62
   3   0  -612326.84  176.15
  -3   0   612311.58  202.74
  -3   0   5    3.50    3.66
  -3   0   5   10.01    6.22
   3   0  -5   11.90    6.48
   3   0  -5    9.51    5.02
  -3   0   4   54.48   11.27
   3   0  -4  102.98   15.41
  -3   0   4   52.81   10.80
   3   0  -4   52.38    9.06
  -3   0   3    9.63    5.07
   3   0  -3   16.02    7.26
   3   0  -3    4.30    4.03
  -3   0   3    7.57    4.99
  -3   0   2  133.28   15.21
  -3   0   2   98.25   13.14
   3   0  -2   91.16   12.50
   3   0  -2   93.89   12.85
  -3   0   1   19.51    5.90
   3   0  -1    7.88    5.13
   3   0  -1   11.42    4.74
  -3   0   1    4.31    4.83
  -3   0   0   95.38   14.33
  -3   0   0   90.43   10.91
   3   0   0   94.54   14.54
   3   0   1    5.65    5.29
   3   0   1    6.82    5.19
   3   0   2   27.07    6.58
  -3   0  -2   23.23    7.42
   3   0   2   21.91    7.33
  -3   0  -3    4.77    4.56
   3   0   3   33.65    7.09
  -3   0  -3   10.26    5.31
   3   0   3    5.86    4.55
  -3   0  -4 5396.59  124.48
   3   0   4 5619.33  117.93
  -3   0  -4 5196.66  116.36
   3   0   4 5438.08  122.67
   3   0   5    5.30    4.82
   3   0   5   13.48    6.46
  -3   0  -5    5.43    5.21
  -3   0  -5    4.50    4.81
  -3   0  -6 1253.68   50.08
  -3   0  -6 1242.14   46.28
   3   0   6 1305.42   44.03
   3   0   6 1277.59   46.48
  -3   0  -7   21.89    8.37
   3   0   7    5.36    5.25
  -3   0  -7   57.34   11.09
   3   0   7   17.71    6.45
  -3   0  -8 1965.30   64.69
   3   0   8 1882.32   55.37
   3   0   8 1967.60   58.62
  -3   0  -8 1934.83   65.23
   3   0   9    9.29    6.59
   3   0   9   12.79    7.46
  -3   0  -9   14.25    9.35
  -3   0  -9   10.44    7.08
  -3   0 -10  856.41   48.19
   3   0  10  832.70   43.74
   3   0  10  848.85   37.65
   3   0  11    6.80    7.14
   3   0  11    7.92    7.44
  -3   0 -11    9.68    9.72
   3   0  12   95.04   17.19
  -3   0 -12   89.32   16.84
   3   0  13   19.72    8.45
  -3   0 -13    1.78    9.96
  -3   0 -14 2259.08   70.94
   3   0  14 2320.95   61.01
  -3   0 -15    7.55   12.01
   3   0  15    6.41    9.64
   3   0  16   35.65   13.48
  -3   0 -16   42.24   15.21
   3   0  17    1.27   12.75
  -3   1  18  152.81   20.05
  -3  -1  18  162.67   18.53
  -3  -1  17  293.97   22.82
  -3  -1  16 7886.41  115.00
  -3  -1  15   38.09   14.70
  -3  -1  15   44.95   23.61
  -3  -1  14  246.86   24.11
  -3  -1  14  240.39   20.62
  -3   1  13   15.22   14.11
  -3  -1  13    9.32   15.75
  -3  -1  13    9.80   11.40
  -3   1  12 4642.26  104.30
  -3  -1  12 4765.17  103.70
  -3  -1  12 4912.17   97.17
  -3  -1  12 4788.43  109.18
  -3   1  11 1363.87   52.51
  -3   1  11 1317.66   54.99
  -3  -1  11 1291.70   54.65
  -3  -1  11 1356.04   50.67
  -3  -1  11 1446.08   48.51
  -3   1  10  160.59   22.47
  -3   1  10  168.85   21.14
  -3  -1  10  161.41   24.19
  -3  -1  10  170.31   25.27
  -3  -1  10  164.17   25.23
  -3   1   9  701.20   39.91
   3   1  -9  677.43   35.26
  -3   1   9  671.84   41.16
  -3  -1   9  677.23   35.57
  -3  -1   9  701.85   45.47
  -3  -1   9  707.07   40.60
  -3   1   8 5688.04  134.58
   3   1  -8 5777.59  120.23
  -3   1   8 5555.59  138.61
  -3  -1   8 5738.68  120.12
  -3  -1   8 5710.57  136.95
  -3  -1   8 5708.11  130.32
   3   1  -7 9153.30  153.19
  -3   1   7 9274.14  179.90
  -3   1   7 9087.84  179.53
  -3  -1   7 9509.07  172.05
  -3  -1   7 9127.26  155.83
  -3  -1   7 9400.80  175.90
  -3   1   6  498.21   34.10
  -3   1   6  493.25   36.98
   3   1  -6  527.28   30.35
  -3  -1   6  507.40   29.24
  -3  -1   6  541.02   33.69
  -3  -1   6  528.64   33.35
  -3   1   5 2438.38   75.08
   3   1  -5 2389.34   66.70
   3   1  -5 2492.61   63.88
   3  -1  -5 2389.84   72.22
  -3  -1   5 2555.49   64.11
  -3  -1   5 2435.67   70.96
   3   1  -420113.59  333.31
   3   1  -419797.51  342.60
  -3   1   418163.98  328.30
   3  -1  -418538.42  322.35
  -3  -1   418865.65  312.15
  -3  -1   420053.93  345.87
   3   1  -310517.99  203.98
  -3   1   3 9906.74  190.18
   3   1  -310290.15  190.34
  -3  -1   3 9762.50  193.58
   3  -1  -310126.35  201.95
  -3  -1   310223.28  190.96
  -3   1   215400.16  265.39
   3   1  -214606.17  262.77
   3   1  -215092.41  259.52
  -3  -1   214885.33  262.98
  -3  -1   214908.74  259.39
   3  -1  -214935.71  255.34
   3   1  -1 1393.36   48.32
  -3   1   1 1433.02   54.25
   3  -1  -1 1339.26   43.55
  -3  -1   1 1368.37   51.01
  -3   1   010174.77  189.01
   3   1   010430.52  217.39
  -3  -1   010634.97  236.98
   3  -1   010463.72  186.67
  -3   1  -114700.69  274.05
   3   1   114409.56  260.27
   3  -1   113468.17  232.12
  -3  -1  -113786.47  263.74
  -3  -1  -114093.20  247.89
   3   1   2  858.91   38.66
   3   1   2  910.84   40.25
  -3  -1  -2  857.66   43.14
  -3  -1  -2  855.59   37.46
   3   1   3  144.04   21.53
   3   1   3  156.10   16.23
  -3  -1  -3  144.11   17.21
   3  -1   3  156.24   20.20
   3  -1   3  118.46   13.98
  -3  -1  -3  149.52   13.88
  -3   1  -4 7061.34  159.91
  -3  -1  -4 7513.52  147.13
  -3  -1  -4 7500.03  158.85
   3  -1   4 7630.82  154.43
  -3   1  -518338.20  252.61
   3   1   518536.86  254.21
   3   1   519089.84  235.74
  -3  -1  -518929.05  259.42
  -3  -1  -518957.95  245.67
   3   1   6 1226.64   47.54
  -3   1  -6 1220.13   50.31
   3   1   6 1230.24   43.33
  -3  -1  -6 1268.62   46.76
   3  -1   6 1283.25   44.93
  -3  -1  -6 1277.13   46.33
   3  -1   6 1117.57   44.41
   3   1   7 4539.96   96.16
   3   1   7 4649.16  100.39
  -3   1  -7 4672.94  110.32
   3  -1   7 4296.21   94.83
   3  -1   7 4646.22   97.22
  -3  -1  -7 4720.96  106.24
  -3  -1  -7 4592.93  106.75
   3   1   8   95.32   13.64
   3   1   8  108.50   15.00
  -3   1  -8  114.05   24.56
   3  -1   8   83.35   15.74
   3  -1   8  131.30   14.57
  -3  -1  -8  108.70   17.30
  -3  -1  -8  107.21   16.24
   3   1   914679.98  253.54
  -3   1  -914499.73  266.68
   3   1   913806.59  244.04
  -3  -1  -914489.06  262.55
  -3  -1  -914259.91  248.03
   3  -1   914715.72  254.23
   3  -1   914245.80  243.15
  -3   1 -10 7463.72  152.05
   3   1  10 7279.94  139.37
   3   1  10 7575.96  137.40
   3  -1  10 7594.04  133.55
   3  -1  10 7351.63  133.96
  -3  -1 -10 7451.60  147.45
   3   1  11 2539.34   69.47
   3   1  11 2680.61   66.21
  -3   1 -11 2523.83   73.15
   3  -1  11 2705.22   67.69
  -3  -1 -11 2721.28   77.93
   3   1  12   26.48   13.29
  -3   1 -12   26.79   17.78
   3   1  12   65.93   11.70
   3  -1  12   30.32   11.90
  -3  -1 -12   23.15   16.22
   3   1  13 4454.17   90.04
  -3   1 -13 4319.27  104.60
   3  -1  13 4601.39   92.67
  -3  -1 -13 4444.07  103.31
  -3   1 -14  122.07   18.34
   3   1  14  131.48   15.82
   3  -1  14  166.44   16.83
  -3  -1 -14  123.10   18.38
   3   1  15 4547.12   86.97
  -3   1 -15 4472.19  105.68
   3  -1  15 4482.06   85.95
  -3  -1 -15 4585.41  103.44
  -3   1 -16  225.75   27.96
   3   1  16  247.19   23.27
   3  -1  16  226.15   23.22
   3   1  17 1566.49   52.09
   3  -1  17 1581.53   52.62
  -3   2  17  715.45   35.95
  -3  -2  17  720.70   34.70
  -3   2  16  558.63   31.51
  -3  -2  16  570.16   30.58
  -3  -2  16  626.66   39.13
  -3   2  15  845.34   40.30
  -3  -2  15  852.15   46.20
  -3  -2  15  859.99   37.96
  -3   2  14  718.08   36.07
  -3  -2  14  693.23   38.72
  -3  -2  14  751.98   35.67
  -3   2  13 2412.10   66.14
  -3  -2  13 2404.22   62.18
  -3  -2  13 2413.49   71.40
  -3   2  12 7188.78  147.54
  -3   2  12 7519.02  140.12
  -3  -2  12 7223.50  142.60
  -3  -2  12 7599.88  136.99
  -3   2  11 4812.62  104.65
  -3   2  11 5223.96  108.02
  -3  -2  11 5412.25  112.20
  -3  -2  11 5223.34  119.53
  -3   2  10  307.40   23.14
  -3   2  10  320.72   31.81
  -3  -2  10  332.61   25.21
  -3  -2  10  329.08   27.26
  -3  -2  10  318.34   27.33
   3   2  -9  683.63   35.73
  -3   2   9  704.93   50.90
  -3   2   9  698.22   36.17
  -3  -2   9  722.41   38.51
  -3  -2   9  698.17   40.47
  -3  -2   9  702.95   35.17
  -3   2   816675.32  337.80
  -3   2   816606.93  285.82
   3   2  -816164.16  278.54
   3  -2  -816743.27  279.70
  -3  -2   817299.70  304.68
  -3  -2   817006.32  291.83
  -3  -2   817155.71  304.14
  -3   2   7 2820.37   78.00
   3   2  -7 2915.41   80.67
  -3  -2   7 2952.26   86.15
   3  -2  -7 2855.39   77.08
  -3  -2   7 2975.87   86.70
  -3  -2   7 2964.57   80.79
  -3   2   6 1477.70   52.66
   3   2  -6 1507.92   54.41
  -3  -2   6 1547.60   55.57
  -3  -2   6 1437.84   48.31
  -3  -2   6 1468.73   55.60
   3  -2  -6 1487.63   46.38
  -3   2   5 6639.59  124.94
   3   2  -5 6429.31  125.96
   3   2  -5 6635.16  129.29
  -3  -2   5 6756.06  131.85
   3  -2  -5 6422.42  113.09
  -3  -2   5 6823.74  123.89
  -3   2   431369.62  370.13
   3   2  -431629.73  380.04
   3   2  -431826.91  380.66
  -3  -2   431154.95  377.97
  -3  -2   430552.76  358.43
   3  -2  -431019.29  357.31
   3   2  -3 2080.38   72.15
  -3   2   3 1930.05   67.41
  -3  -2   3 2061.83   67.85
   3  -2  -3 1936.33   61.19
   3  -2  -3 2009.42   62.82
  -3  -2   3 1800.38   88.97
  -3   2   2 3923.07  105.16
  -3   2   2 4396.95  117.35
   3   2  -2 4211.71  114.68
   3  -2  -2 4247.67   97.73
   3  -2  -2 4031.66  100.24
  -3  -2   2 4100.26  106.99
   3   2  -1   92.16   20.01
   3   2  -1  133.83   33.46
  -3   2   1  101.35   34.32
  -3   2   1  107.36   20.56
   3  -2  -1  186.94   22.01
   3  -2  -1  106.01   15.22
  -3  -2   1  140.83   53.43
  -3   2   016395.31  294.05
  -3   2   017114.68  307.99
   3   2   016711.79  296.05
  -3  -2   015903.70  277.06
   3  -2   016594.99  284.83
   3  -2   016330.87  294.03
  -3   2  -122984.11  389.06
  -3   2  -124772.09  413.64
   3   2   123542.90  386.76
   3  -2   124394.61  396.03
   3  -2   122561.73  380.13
  -3  -2  -124286.06  446.89
  -3  -2  -123059.97  378.61
   3   2   2 2889.84   79.66
  -3   2  -2 2862.28   86.18
   3   2   2 2876.72   80.38
   3  -2   2 2613.27   80.20
  -3  -2  -2 2791.08   78.82
   3  -2   2 2757.12   82.89
  -3  -2  -2 2822.98   96.61
  -3   2  -328734.40  469.21
   3   2   329437.03  462.54
   3   2   329565.60  466.37
  -3  -2  -328075.08  456.66
  -3  -2  -328833.22  448.17
   3   2   422847.43  289.56
   3   2   422598.63  281.57
  -3   2  -422239.39  283.00
  -3  -2  -421603.76  261.36
  -3  -2  -421783.57  290.32
   3   2   5 7898.92  138.17
  -3   2  -5 7611.61  143.12
   3   2   5 7646.74  128.30
  -3  -2  -5 7975.41  129.92
   3  -2   5 7804.02  140.58
  -3  -2  -5 7375.66  137.05
   3   2   6 2137.11   60.92
   3   2   6 2131.87   58.57
  -3   2  -6 2235.98   64.29
  -3   2  -6 2192.86   68.69
   3  -2   6 2191.14   59.55
  -3  -2  -6 2079.31   58.19
  -3  -2  -6 2251.83   79.74
  -3   2  -7 6895.26  150.60
   3   2   7 6568.07  133.81
  -3   2  -7 6919.90  141.41
   3   2   7 6978.70  142.20
  -3  -2  -7 6828.46  145.14
   3  -2   7 6863.56  135.80
  -3  -2  -7 6951.92  137.45
  -3   2  -8 8821.97  191.25
   3   2   8 8022.21  161.11
   3   2   8 8711.97  172.74
  -3   2  -8 8445.53  168.97
  -3  -2  -8 8224.64  167.57
  -3  -2  -8 8900.01  178.97
   3  -2   8 8555.77  165.27
   3   2   9 3724.11   76.99
   3   2   9 4200.20   96.03
  -3   2  -9 3927.79   95.76
  -3  -2  -9 4113.53   91.72
  -3  -2  -9 4170.11   97.97
   3   2  10 1573.78   52.28
   3   2  10 1367.69   48.37
  -3   2 -10 1491.00   58.69
  -3  -2 -10 1496.34   57.06
   3   2  11 2038.88   61.13
  -3   2 -11 2306.52   72.03
   3   2  11 2456.83   64.92
  -3  -2 -11 2405.30   71.55
  -3   2 -12 5651.09  133.84
   3   2  12 5591.79  113.49
  -3  -2 -12 5751.95  128.41
   3   2  13 1162.66   44.67
  -3   2 -13 1104.71   49.53
  -3  -2 -13 1169.77   50.31
  -3   2 -14   16.10   12.64
   3   2  14   21.43    9.92
  -3   2 -15 4098.70   99.55
   3   2  15 4300.27   92.07
   3   2  16 2992.87   72.03
   3   2  17  897.61   39.36
   3  -2  17  923.23   43.96
  -3   3  17 1324.83   50.01
  -3  -3  17 1353.92   54.37
  -3  -3  17 1326.66   47.92
  -3   3  16  441.71   31.04
  -3  -3  16  463.29   32.09
  -3  -3  16  438.40   28.32
  -3   3  15  565.16   32.53
  -3  -3  15  564.56   30.86
  -3  -3  15  560.39   34.70
  -3   3  14 3270.63   82.46
  -3  -3  14 3205.42   85.63
  -3  -3  14 3260.44   76.42
  -3   3  13 4523.15   90.62
  -3  -3  13 4450.19   85.14
  -3  -3  13 4369.17   96.84
  -3   3  12  275.97   24.32
  -3  -3  12  277.06   21.39
  -3  -3  12  268.93   25.40
  -3   3  11  488.32   29.83
  -3  -3  11  492.01   29.45
  -3  -3  11  480.90   32.49
  -3   3  10 7708.43  142.83
  -3  -3  10 7682.82  155.35
  -3  -3  10 7622.99  135.07
  -3   3   9 4491.64  101.15
  -3  -3   9 4636.48  110.68
  -3  -3   9 4550.00  102.56
   3   3  -8  113.27   18.56
  -3   3   8  119.35   17.25
  -3  -3   8  107.64   17.14
  -3  -3   8  112.19   18.23
   3   3  -7  355.77   26.28
  -3   3   7  359.91   25.37
  -3  -3   7  354.10   25.78
   3  -3  -7  352.48   22.54
  -3  -3   7  352.37   26.70
  -3  -3   7  358.45   28.03
   3   3  -6 8959.95  170.57
  -3   3   6 8862.74  168.02
  -3  -3   6 9767.09  187.70
  -3  -3   6 9142.99  174.06
   3  -3  -6 8928.59  163.87
  -3  -3   6 9269.59  186.04
  -3   3   5 6971.57  134.80
   3   3  -5 7032.63  138.22
  -3  -3   5 7086.56  135.10
   3  -3  -5 7056.05  132.61
  -3  -3   5 7413.47  143.57
  -3  -3   5 6839.36  137.08
   3   3  -4  767.44   39.95
  -3   3   4  756.28   36.98
   3  -3  -4  727.49   45.57
  -3  -3   4  781.09   42.23
   3  -3  -4  746.87   36.53
   3  -3  -4  754.97   59.40
   3   3  -3  212.48   20.01
  -3   3   3  157.46   19.84
  -3   3   3  150.57   18.34
   3   3  -3  138.35   17.08
  -3  -3   3  204.74   24.00
   3  -3  -3  162.86   16.40
   3  -3  -3  151.76   16.14
  -3   3   214198.40  218.04
   3   3  -213832.75  203.90
  -3   3   214409.29  224.04
   3   3  -214638.30  214.29
  -3  -3   214115.95  216.42
   3  -3  -214337.93  205.45
   3  -3  -214568.73  204.62
   3   3  -125524.70  319.44
  -3   3   124898.76  327.49
  -3   3   124807.33  332.50
   3  -3  -125553.42  312.10
  -3  -3   124217.19  344.26
   3  -3  -125765.65  313.71
  -3  -3   124217.67  310.01
  -3  -3   125672.99  321.87
   3   3   0 2782.03   76.25
  -3   3   0 2755.20   79.21
  -3   3   0 2851.52   77.69
  -3  -3   0 2777.76   87.10
   3  -3   0 2671.76   67.67
  -3  -3   0 2723.95  117.56
   3  -3   0 2691.54   72.33
  -3  -3   0 2587.63   86.20
  -3   3  -1 2814.83   77.83
   3   3   1 2739.05   71.37
  -3   3  -1 2395.46  107.76
   3  -3   1 2715.13   72.71
   3  -3   1 2768.67   71.48
  -3  -3  -1 2558.24   74.29
  -3  -3  -1 2685.47   74.77
  -3   3  -240087.06  468.01
   3   3   240955.42  281.27
   3   3   240659.53  277.07
   3  -3   240072.60  459.90
  -3  -3  -239013.73  457.64
   3  -3   240703.83  277.46
   3  -3   241223.04  271.82
  -3  -3  -240350.84  449.71
   3   3   3 5388.76  112.07
  -3   3  -3 5571.21  124.37
   3   3   3 5382.03  116.48
   3  -3   3 5469.29  112.55
   3  -3   3 5455.43  120.00
  -3  -3  -3 5237.62  116.11
   3  -3   3 5258.93  109.92
  -3  -3  -3 5255.85  106.16
  -3   3  -4  192.88   18.54
   3   3   4  192.95   19.82
   3   3   4  201.39   19.58
  -3   3  -4  192.34   20.68
  -3  -3  -4  179.87   18.29
   3  -3   4  185.14   20.77
  -3  -3  -4  177.89   19.57
   3  -3   4  171.83   17.74
   3   3   5  991.01   47.33
  -3   3  -5 1042.22   44.40
   3   3   5 1001.30   47.54
  -3  -3  -5  966.72   42.22
   3  -3   5 1030.15   47.56
  -3  -3  -5 1027.36   38.90
  -3   3  -616701.86  271.56
   3   3   617015.28  277.11
   3   3   616545.73  277.61
  -3  -3  -616685.67  258.82
   3  -3   616277.77  268.45
   3  -3   616655.40  274.20
  -3  -3  -615415.18  249.99
   3   3   7    9.62    9.27
  -3   3  -7    7.28   13.68
  -3   3  -7   21.44   10.53
   3   3   7   22.39   10.44
  -3  -3  -7    5.39    9.36
   3  -3   7   13.77    8.91
   3   3   8  508.08   30.61
   3   3   8  559.61   32.85
  -3   3  -8  550.62   36.09
  -3  -3  -8  529.24   33.95
   3  -3   8  568.31   31.82
  -3  -3  -8  589.53   31.46
   3   3   9  244.46   21.77
   3   3   9  210.62   21.91
  -3   3  -9  245.94   24.91
   3  -3   9  244.47   22.31
  -3  -3  -9  255.00   21.71
  -3  -3  -9  238.95   20.58
  -3   3 -1011956.26  205.15
   3   3  1011964.48  193.50
   3  -3  1012317.71  189.83
  -3  -3 -1012456.13  200.83
  -3   3 -11  181.20   21.55
   3   3  11  185.26   19.04
   3  -3  11  186.91   18.87
  -3  -3 -11  197.08   20.80
  -3   3 -12   55.85   16.13
   3   3  12   57.54   17.53
  -3  -3 -12   73.93   14.52
   3  -3  12   64.59   14.43
   3   3  13  469.82   29.58
  -3   3 -13  459.60   34.21
   3  -3  13  462.44   27.48
  -3   3 -14 5126.22  115.82
   3   3  14 5347.46  102.64
   3  -3  14 5413.10   99.43
   3   3  15  450.63   29.96
   3  -3  15  455.59   27.89
   3   3  16  494.57   32.84
   3  -3  16  493.51   32.99
   3  -3  16  507.63   30.87
   3   3  17  590.09   34.47
   3  -3  17  613.94   40.08
   3  -3  17  587.19   30.87
  -3   4  16    9.69   13.08
  -3  -4  16   33.00   16.20
  -3  -4  16   12.20   12.73
  -3   4  15 3350.66   82.21
  -3  -4  15 3415.09   84.33
  -3  -4  15 3475.18   75.75
  -3   4  14  856.98   41.34
  -3  -4  14  868.95   46.88
  -3  -4  14  847.39   37.26
  -3   4  13 6612.75  118.97
  -3  -4  13 6741.73  118.72
  -3  -4  13 6703.24  126.57
  -3   4  12  371.78   27.73
  -3  -4  12  373.46   28.76
  -3  -4  12  374.48   25.63
  -3   4  11 1819.90   60.35
  -3  -4  11 1875.87   55.41
  -3  -4  11 1901.07   65.80
  -3   4  10  396.31   27.25
  -3  -4  10  414.42   26.89
  -3  -4  10  418.53   29.60
  -3   4   9 1944.44   60.01
  -3  -4   9 1965.75   65.79
  -3  -4   9 1950.98   61.13
  -3   4   8  149.90   19.99
   3   4  -8  144.59   20.20
  -3  -4   8  149.38   21.77
  -3  -4   8  155.38   17.27
   3   4  -7 6654.02  133.44
  -3   4   7 6713.53  131.69
  -3  -4   7 6851.42  128.82
  -3  -4   7 7031.07  140.89
  -3   4   6  560.85   32.94
   3   4  -6  534.57   32.72
  -3  -4   6  545.98   33.18
   3  -4  -6  531.92   27.98
  -3  -4   6  545.52   31.91
  -3   4   512191.44  229.97
   3   4  -511678.45  220.73
   3  -4  -511900.88  278.69
   3  -4  -511761.75  212.47
  -3  -4   511557.91  220.70
   3  -4  -512773.00  235.48
  -3   4   4 2462.56   77.52
   3   4  -4 2492.82   76.86
   3  -4  -4 2427.70   79.96
   3  -4  -4 2451.54   68.88
  -3  -4   4 2575.41   75.21
   3  -4  -4 2541.37   74.14
  -3   4   311583.09  213.65
   3   4  -311704.44  221.78
   3   4  -312057.89  223.81
   3  -4  -311502.96  228.88
  -3  -4   312006.24  215.91
  -3  -4   311290.42  205.27
   3  -4  -311658.38  202.89
   3  -4  -311613.59  201.57
  -3   4   2  543.23   32.90
   3   4  -2  567.97   36.20
  -3  -4   2  570.38   38.48
  -3  -4   2  522.97   30.95
  -3  -4   2  552.12   33.70
   3  -4  -2  555.11   30.18
   3  -4  -2  533.08   31.35
  -3   4   1 2774.28   83.79
  -3   4   1 2823.89   81.48
   3   4  -1 2810.98   83.11
  -3  -4   1 2703.08   79.16
   3  -4  -1 2680.41   74.01
   3  -4  -1 2751.76   77.05
  -3  -4   1 2775.77   77.91
  -3  -4   1 2734.54   80.00
   3   4   0 1359.11   55.71
  -3   4   0 1365.88   56.37
  -3   4   0 1372.00   51.57
   3  -4   0 1343.57   50.33
  -3  -4   0 1299.79   51.91
  -3  -4   0 1338.98   60.89
   3  -4   0 1365.12   48.88
  -3  -4   0 1360.80   50.91
   3   4   1 1025.66   45.55
  -3   4  -1 1083.77   47.87
   3   4   1 1043.81   52.51
  -3   4  -1 1055.09   48.80
  -3  -4  -1 1022.35   50.58
  -3  -4  -1 1051.24   44.51
   3  -4   1 1018.94   42.13
   3  -4   1 1068.94   45.38
   3   4   2   44.25   10.47
  -3   4  -2    4.88    7.09
   3   4   2    8.11    5.81
  -3  -4  -2    7.04    4.95
   3  -4   2    5.85    6.08
   3  -4   2   13.84    7.20
   3  -4   2    5.35    5.96
  -3  -4  -2    7.73    5.91
  -3   4  -3 2209.77   78.14
   3   4   3 2198.88   74.55
   3   4   3 2143.80   69.09
  -3  -4  -3 2159.59   79.10
   3  -4   3 2238.18   73.18
   3  -4   3 2191.78   71.06
  -3  -4  -3 2166.63   65.64
   3  -4   3 2230.11   71.10
  -3   4  -4   18.73   11.00
   3   4   4   30.07    9.42
   3   4   4   27.28   13.67
  -3  -4  -4   21.99    9.31
   3  -4   4   14.11   10.54
   3  -4   4   14.77    9.33
  -3  -4  -4   14.16    6.14
   3  -4   4   25.78    8.54
   3   4   5 5139.29  127.39
  -3   4  -5 5262.26  132.04
   3   4   5 5220.14  122.78
  -3  -4  -5 4951.28  113.71
   3  -4   5 5114.11  121.79
   3  -4   5 5198.79  122.18
  -3  -4  -5 5242.37  117.23
  -3   4  -6 1200.44   49.94
   3   4   6 1191.12   52.46
  -3   4  -6 1020.11   48.92
   3   4   6 1206.45   46.81
  -3  -4  -6 1153.87   46.55
   3  -4   6 1228.43   48.85
  -3  -4  -6 1230.91   41.40
   3   4   7  153.02   17.41
   3   4   7  137.09   22.66
  -3  -4  -7  134.14   18.42
   3  -4   7  165.72   17.48
  -3  -4  -7  162.98   15.94
   3   4   8 3020.25   78.80
  -3   4  -8 2865.10   81.43
   3   4   8 3128.11   78.83
  -3  -4  -8 3371.91   84.27
  -3  -4  -8 2935.04   77.06
   3  -4   8 3166.43   75.44
  -3   4  -9  231.39   23.49
   3   4   9  218.58   22.07
   3   4   9  233.62   22.55
  -3  -4  -9  250.75   20.45
   3  -4   9  229.15   20.41
  -3   4 -10  812.13   45.07
   3   4  10  803.56   39.90
  -3  -4 -10  849.01   40.32
   3  -4  10  801.73   37.34
  -3   4 -11   81.59   17.79
   3   4  11   78.17   14.10
   3  -4  11   77.17   13.46
  -3  -4 -11   81.07   15.39
  -3   4 -12 2373.13   75.71
   3   4  12 2339.44   67.76
   3  -4  12 2489.43   64.43
   3   4  13    9.46   11.24
  -3   4 -13   13.15   18.63
   3  -4  13   14.19   14.60
   3   4  14  364.79   27.84
   3  -4  14  385.80   25.32
   3  -4  14  363.06   28.62
   3   4  15  199.66   21.72
   3  -4  15  211.60   22.72
   3  -4  15  208.89   21.78
   3   4  16  860.33   39.65
   3  -4  16  845.99   48.80
   3  -4  16  883.21   41.36
  -3   5  15 2093.71   71.00
  -3  -5  15 2131.33   60.05
  -3  -5  15 2069.39   66.02
  -3   5  14  743.64   39.50
  -3  -5  14  742.28   41.17
  -3  -5  14  745.05   36.84
  -3   5  13 1837.22   59.85
  -3  -5  13 1873.35   65.67
  -3  -5  13 1862.95   56.60
  -3   5  12 1090.47   46.71
  -3  -5  12 1120.44   49.53
  -3  -5  12 1094.03   44.82
  -3   5  11 3023.44   79.58
  -3  -5  11 3032.15   69.89
  -3  -5  11 3127.91   83.77
  -3   5  10 1203.39   49.37
  -3  -5  10 1222.36   48.08
  -3  -5  10 1227.57   52.58
  -3   5   9 2753.19   72.80
  -3  -5   9 2848.78   69.19
  -3  -5   9 2863.50   78.54
   3   5  -8  430.12   29.95
  -3   5   8  456.17   29.61
  -3  -5   8  478.22   28.58
  -3  -5   8  480.73   32.00
   3   5  -7 4392.89  107.96
  -3   5   7 4482.61  104.64
  -3  -5   7 4500.17  103.38
   3   5  -6 4925.08  127.49
  -3   5   6 4760.11  127.97
   3  -5  -6 4793.01  188.24
  -3  -5   6 5033.98  114.86
   3  -5  -6 4562.86  233.83
   3   5  -5 2863.96   80.19
  -3   5   5 2975.33   75.51
  -3  -5   5 2876.08   78.58
   3  -5  -5 3000.71   70.19
  -3  -5   5 2914.47   78.80
   3  -5  -5 2827.91   78.31
   3  -5  -5 2842.64   66.63
  -3   5   4 2656.47   82.31
   3  -5  -4 2632.76   75.67
  -3  -5   4 2576.43   84.40
  -3  -5   4 2555.25   78.70
   3  -5  -4 2535.35   85.02
  -3  -5   4 2614.27   81.60
   3  -5  -4 2601.82   75.69
  -3   5   3   20.07    9.07
   3  -5  -3    6.86    8.20
  -3  -5   3   31.16    9.64
   3  -5  -3   19.73    8.45
   3  -5  -3    7.87    7.95
  -3  -5   3    8.13    7.84
  -3  -5   3   17.15    7.97
  -3  -5   3   22.09    9.18
   3   5  -210267.01  208.53
  -3   5   210078.12  202.00
   3  -5  -2 9853.64  206.37
  -3  -5   2 9580.86  192.26
   3  -5  -2 9911.79  187.41
  -3  -5   210239.68  212.15
  -3  -5   2 9833.61  195.79
   3  -5  -2 9729.38  191.01
  -3   5   1  615.53   36.00
   3   5  -1  589.27   35.83
  -3  -5   1  610.02   36.26
   3  -5  -1  588.55   32.03
   3  -5  -1  592.84   37.30
  -3  -5   1  603.24   35.51
   3  -5  -1  598.16   34.87
  -3  -5   1  581.73   36.50
  -3   5   0   94.78   14.23
   3   5   0   99.69   15.46
   3  -5   0   92.48   15.41
   3  -5   0   90.64   13.30
  -3  -5   0   97.28   16.29
  -3  -5   0  100.91   13.95
   3  -5   0   99.98   14.09
  -3  -5   0  102.38   14.54
   3   5   1  799.82   39.37
   3   5   1  788.38   42.40
  -3   5  -1  777.70   44.37
  -3  -5  -1  814.52   40.24
  -3  -5  -1  782.44   38.74
   3  -5   1  759.35   38.77
   3  -5   1  762.70   39.93
   3  -5   1  767.99   37.34
  -3   5  -2 8313.93  177.13
   3   5   2 8477.76  178.14
   3   5   2 8565.10  180.75
   3  -5   2 8376.98  171.31
  -3  -5  -2 8505.90  164.64
   3  -5   2 8152.22  162.74
   3  -5   2 8194.09  165.81
  -3  -5  -2 8319.92  169.23
  -3   5  -3  592.65   36.82
   3   5   3  599.40   35.47
   3   5   3  600.07   37.95
  -3  -5  -3  598.45   31.54
   3  -5   3  602.89   34.24
  -3  -5  -3  590.10   32.22
   3  -5   3  593.98   35.26
   3  -5   3  595.36   32.81
   3   5   4   37.28   10.53
  -3   5  -4   34.78   17.43
   3   5   4   40.93   14.81
  -3  -5  -4   59.53   10.87
   3  -5   4   45.98   14.57
  -3  -5  -4   39.85   10.73
   3  -5   4   43.32   13.22
   3   5   5 1408.30   51.19
  -3   5  -5 1465.29   58.38
   3   5   5 1437.55   63.92
  -3  -5  -5 1369.85   44.64
  -3  -5  -5 1356.40   48.88
   3  -5   5 1395.35   51.60
   3   5   6 1181.85   55.13
   3   5   6 1174.20   47.42
  -3   5  -6 1170.23   51.63
  -3  -5  -6 1151.65   42.89
  -3  -5  -6 1171.62   41.08
   3  -5   6 1171.43   46.82
  -3   5  -7 3325.23   87.55
   3   5   7 3353.39   78.68
   3   5   7 3313.41   94.66
  -3  -5  -7 3218.79   72.34
  -3  -5  -7 3420.60   67.96
   3  -5   7 3426.07   78.51
   3   5   8 1601.60   54.64
  -3  -5  -8 1713.93   52.16
  -3  -5  -8 1536.52   52.42
   3  -5   8 1654.46   55.38
   3   5   9  534.28   34.32
   3  -5   9  538.56   30.89
  -3  -5  -9  576.30   30.78
   3   5  10 8958.97  219.11
  -3   5 -10 8857.27  224.43
   3  -5  10 9194.94  218.62
   3   5  11  413.89   28.82
   3  -5  11  410.09   28.05
   3  -5  12   11.90   11.22
   3  -5  12    1.64   14.35
   3   5  13  946.38   44.44
   3  -5  13 1016.73   41.17
   3  -5  13  974.88   46.01
   3   5  14 2132.08   64.00
   3  -5  14 2203.11   74.44
   3  -5  14 2261.58   67.48
   3   5  15  171.61   30.11
   3  -5  15  179.43   21.45
   3  -5  15  178.65   25.82
  -3   6  14  204.26   27.53
  -3  -6  14  196.62   19.74
  -3  -6  14  208.75   22.39
  -3   6  13   11.60   14.32
  -3  -6  13   11.90   10.75
  -3  -6  13   32.08   15.18
  -3   6  12  361.50   30.55
  -3  -6  12  369.35   27.45
  -3  -6  12  357.84   33.02
  -3   6  11  835.17   42.01
  -3  -6  11  865.41   44.88
  -3  -6  11  810.40   36.12
  -3   6  10 1954.46   60.65
  -3  -6  10 1968.97   58.62
  -3  -6  10 2053.12   67.50
  -3   6   9  145.95   18.22
  -3  -6   9  156.11   20.22
  -3  -6   9  170.31   17.46
  -3   6   8 3242.19   80.02
  -3  -6   8 3336.88   76.71
  -3   6   7 1114.09   46.37
   3   6  -7 1077.90   47.69
  -3  -6   7 1131.26   46.14
  -3   6   6   28.82   13.42
  -3  -6   6   32.43   11.38
  -3  -6   6   30.55   11.88
   3  -6  -6   34.62   12.95
  -3  -6   6   34.98   11.43
  -3   6   5 3330.66   84.03
  -3  -6   5 3381.18   79.60
  -3  -6   5 3252.36   77.94
   3  -6  -5 3176.99   86.88
  -3  -6   5 3350.17   83.90
   3  -6  -5 3339.26   86.58
  -3   6   4 5334.63  128.07
   3  -6  -4 5735.45  125.48
  -3  -6   4 5385.60  115.25
   3  -6  -4 5688.99  115.28
  -3  -6   4 5683.88  125.61
  -3  -6   4 5725.04  121.34
  -3   6   3 8933.83  178.53
  -3  -6   3 9113.09  185.72
   3  -6  -3 8754.11  169.96
  -3  -6   3 8991.76  176.56
  -3  -6   3 8479.08  171.58
   3  -6  -3 9083.52  184.85
  -3   6   2 2843.29   78.59
   3  -6  -2 2836.78   76.71
  -3  -6   2 2855.58   77.73
  -3  -6   2 2808.14   74.27
   3  -6  -2 2826.77   85.68
  -3  -6   2 2837.87   74.63
   3  -6  -2 2818.84   67.63
  -3   6   1 2310.62   66.82
  -3  -6   1 2218.28   66.38
   3  -6  -1 2248.60   65.50
   3  -6  -1 2254.48   64.73
  -3  -6   1 2319.64   66.68
  -3  -6   1 2293.34   71.74
   3  -6  -1 2248.04   75.50
  -3   6   0 8681.02  170.56
   3  -6   0 8414.13  163.39
  -3  -6   0 8886.06  176.78
  -3  -6   0 8933.68  171.37
  -3  -6   0 8665.61  174.77
   3  -6   0 8496.94  164.71
   3  -6   0 8316.78  171.16
   3   6   1 9942.75  188.92
  -3  -6  -1 9970.79  199.15
  -3  -6  -1 9986.12  190.15
   3  -6   1 9484.11  180.52
   3  -6   1 9882.43  197.03
   3  -6   1 9775.42  180.89
   3  -6   1 9410.06  176.83
  -3  -6  -110123.28  186.32
   3   6   2 2957.71   87.65
   3   6   2 2890.48   81.20
   3  -6   2 2738.91   89.23
   3  -6   2 2791.79   69.98
  -3  -6  -2 2892.96   73.43
  -3  -6  -2 2866.12   72.44
   3   6   3  417.26   35.73
   3   6   3  390.66   29.70
  -3  -6  -3  380.52   26.65
   3  -6   3  381.45   33.29
  -3  -6  -3  367.84   27.00
   3  -6   3  374.12   25.48
   3   6   410099.14  177.31
   3   6   410446.34  196.85
  -3  -6  -410185.48  166.12
  -3  -6  -410017.64  167.90
   3  -6   410328.55  176.74
   3  -6   4 9724.23  178.71
   3   6   5 1230.97   49.73
   3   6   5 1282.77   56.64
   3  -6   5 1279.94   48.63
   3  -6   5 1275.01   56.02
  -3  -6  -5 1234.49   46.86
  -3  -6  -5 1242.46   43.31
   3   6   6  252.74   22.89
   3  -6   6  261.53   23.91
  -3  -6  -6  256.00   19.62
   3  -6   6  249.25   22.43
  -3  -6  -6  253.91   21.63
   3   6   7 6869.16  136.21
   3  -6   7 7131.32  137.03
   3  -6   7 7175.19  149.89
  -3  -6  -7 7124.92  126.92
   3   6   810948.88  155.39
   3  -6   810815.18  155.55
   3  -6   810460.10  166.63
   3   6   9 2027.29   63.56
   3  -6   9 1983.75   62.99
   3   6  10 1110.92   59.56
   3  -6  10 1144.79   47.78
   3   6  11 5114.91  105.52
   3  -6  11 5042.51  107.66
   3  -6  11 5170.09   98.29
   3   6  12 7979.70  124.49
   3  -6  12 7991.58  129.72
   3  -6  12 8091.08  116.77
   3   6  13 2292.19   72.04
   3  -6  13 2351.20   72.50
   3  -6  13 2426.91   68.47
   3  -6  14    9.30   16.71
   3  -6  14   12.62   15.98
  -3   7  13 1763.97   62.12
  -3  -7  13 1754.14   52.80
  -3  -7  13 1779.45   61.61
  -3   7  12 1149.48   48.69
  -3  -7  12 1174.85   50.08
  -3  -7  12 1151.81   44.63
  -3   7  11 3158.13   80.04
  -3  -7  11 3154.72   73.26
  -3  -7  11 3248.07   83.46
  -3   7  10 1593.86   58.86
  -3  -7  10 1420.85   59.13
  -3  -7  10 1616.31   50.71
  -3   7   9 2573.64   73.00
  -3  -7   9 2552.76   69.27
  -3   7   8 1902.52   60.20
  -3  -7   8 1858.74   57.02
  -3  -7   8 1875.46   64.96
  -3   7   7 3980.30   89.31
  -3  -7   7 3974.12   92.17
  -3  -7   7 4015.99   82.69
  -3   7   6  223.69   22.26
  -3  -7   6  236.43   23.33
  -3  -7   6  234.45   23.12
  -3   7   5 6129.72  120.48
   3  -7  -5 5834.98  170.02
  -3  -7   5 6214.72  123.52
  -3  -7   5 6195.00  110.55
  -3   7   4 2465.32   71.18
  -3  -7   4 2418.47   72.80
   3  -7  -4 2460.36   76.53
  -3  -7   4 2463.02   72.33
  -3   7   3 1631.63   57.28
   3  -7  -3 1595.37   71.82
  -3  -7   3 1645.97   58.59
  -3  -7   3 1677.53   59.21
  -3   7   2  224.82   22.81
   3  -7  -2  207.62   21.66
   3  -7  -2  212.50   21.37
  -3  -7   2  223.65   23.82
  -3  -7   2  210.59   21.80
  -3   7   1 3931.39   96.00
  -3  -7   1 3955.63   99.40
  -3  -7   1 3909.06  101.67
   3  -7  -1 3808.24   95.71
   3  -7  -1 3918.51  107.40
  -3  -7   0  244.41   22.14
  -3  -7   0  260.59   23.73
   3  -7   0  270.13   24.18
   3  -7   0  258.19   23.97
   3  -7   1 5620.06  118.15
  -3  -7  -1 5727.81  126.86
  -3  -7  -1 5907.42  126.14
   3  -7   1 5611.79  129.65
  -3  -7  -2 3645.89   95.03
   3  -7   2 3592.37   81.04
  -3  -7  -2 3488.71   85.94
   3  -7   2 3415.95   88.67
   3   7   3 3451.07   83.61
  -3  -7  -3 3345.04   89.02
   3  -7   3 3259.38   83.09
   3  -7   3 3299.29   87.08
   3   7   4  376.89   27.86
   3  -7   4  361.82   26.74
   3  -7   4  353.99   28.82
  -3  -7  -4  352.22   23.34
   3   7   5 4869.14  106.03
  -3  -7  -5 4820.52   91.13
   3  -7   5 4847.57  109.46
   3  -7   5 4795.33   93.09
   3   7   6 2289.43   66.49
   3  -7   6 2339.82   72.83
   3  -7   6 2293.57   67.46
  -3  -7  -6 2305.42   57.73
   3   7   7 4477.65   94.28
   3  -7   7 4542.60   98.57
   3  -7   7 4510.15   99.13
   3   7   8  115.86   17.07
   3  -7   8  102.16   15.53
   3  -7   8  111.91   17.63
   3  -7   9 1442.49   52.07
   3  -7   9 1433.01   56.39
   3  -7  10 1227.16   49.24
   3  -7  11  502.00   35.43
   3  -7  12   14.52   15.61
   3  -7  12   13.23   12.20
   3  -7  13 1953.69   68.32
   3  -7  13 1961.45   58.48
  -3   8  11   71.98   17.96
  -3   8  10 5861.27  111.23
  -3   8   9  755.67   40.85
  -3  -8   9  746.80   44.12
  -3   8   8   14.27   13.70
  -3  -8   8   19.15   12.85
  -3   8   7  680.27   36.28
  -3  -8   7  671.19   38.70
  -3   8   6 1540.88   56.21
  -3  -8   6 1519.36   58.40
  -3   8   5   11.31   10.68
  -3  -8   5   19.82   12.70
  -3   8   4 1146.74   51.02
  -3  -8   4 1113.35   47.03
  -3   8   3  221.78   22.06
   3  -8  -3  210.82   22.04
  -3  -8   3  200.56   21.95
  -3   8   2 7943.87  122.96
   3  -8  -2 7854.71  140.48
  -3  -8   2 7692.73  127.68
  -3  -8   1 1229.74   50.84
   3  -8  -1 1189.95   50.44
   3  -8  -1 1258.46   53.09
   3  -8   0   10.76   10.41
   3  -8   0   10.11   10.19
  -3  -8   0    9.44   10.35
   3  -8   1 1225.81   49.28
  -3  -8  -1 1221.67   50.51
   3  -8   1 1209.36   48.30
   3  -8   2 5388.59   99.56
  -3  -8  -2 5418.07  106.45
   3  -8   2 5238.71  108.90
   3  -8   3  594.45   36.48
   3  -8   3  585.22   41.30
  -3  -8  -3  613.85   32.61
  -3  -8  -4 1470.94   54.70
   3  -8   4 1540.04   53.64
   3  -8   4 1470.78   56.45
   3  -8   5  126.13   19.38
   3  -8   5  129.58   16.77
   3  -8   6   70.85   17.73
   3  -8   6   74.37   15.13
   3  -8   7 1434.78   56.92
   3  -8   7 1430.97   52.06
   3  -8   8  257.37   25.82
   3  -8   8  261.90   23.51
   3  -8   9 1003.20   46.15
   3  -8   9  983.61   42.63
   3  -8  10   14.76   13.14
   3  -8  10   18.33   16.91
   3  -8  11  593.55   36.34
   3  -8  11  616.70   35.12
  -3  -9   8 4796.68  124.63
  -3   9   7 1118.60   47.08
  -3  -9   7 1080.52   46.98
  -3   9   6    4.19   13.44
  -3  -9   6    3.09   14.79
  -3   9   5  291.27   26.48
  -3  -9   5  284.26   24.86
  -3   9   4 2631.28   72.91
  -3  -9   4 2571.23   76.07
  -3   9   3  363.43   27.41
  -3  -9   3  363.00   28.17
  -3  -9   2   61.80   14.13
   3  -9  -2   47.34   14.77
   3  -9  -1   18.53   13.27
  -3  -9   1   15.27   12.39
   3  -9  -1   22.19   13.06
  -3  -9   0 1403.21   51.98
   3  -9   0 1407.74   55.37
   3  -9   0 1415.49   58.19
   3  -9   1  800.95   45.74
   3  -9   1  781.17   39.25
  -3  -9  -1  849.93   41.46
   3  -9   2  164.98   18.96
   3  -9   2  169.48   20.86
  -3  -9  -2  173.27   19.01
   3  -9   3  287.41   27.81
   3  -9   3  284.60   26.15
  -3  -9  -3  300.74   23.15
   3  -9   4  615.33   40.72
   3  -9   4  643.30   34.51
   3  -9   5  847.68   44.01
   3  -9   5  770.00   42.08
   3  -9   6  472.12   33.27
   3  -9   6  455.27   33.35
   3  -9   7  645.07   36.27
   3  -9   7  593.94   36.88
   3  -9   8  523.79   33.10
   3  -9   8  513.33   37.08
  -3 -10   3 1220.82   70.15
  -3 -10   2   10.34   13.60
  -3 -10   1  962.68   44.21
  -3 -10   0 2314.04   77.15
   3 -10   1 1606.06   59.23
   3 -10   2  526.62   35.16
   3 -10   3  938.34   46.21
  -4   0  18   75.89   18.19
  -4   0  17   11.29   11.88
  -4   0  16 5977.73  101.79
  -4   0  15    3.74    8.32
  -4   0  14  119.72   17.97
  -4   0  14  139.16   17.20
  -4   0  13    9.78   10.76
  -4   0  1216492.55  232.09
  -4   0  1216489.09  209.37
  -4   0  1216455.90  220.81
  -4   0  11   33.68   31.47
  -4   0  11    7.59    8.15
  -4   0  11    5.79    9.47
  -4   0  10   65.14   13.67
  -4   0  10   60.83   12.09
  -4   0  10   86.29   14.31
  -4   0   9    5.41    8.20
   4   0  -9    7.01    6.73
  -4   0   9    4.66    6.96
  -4   0   9   25.32    8.13
  -4   0   8 5837.65  124.04
  -4   0   8 5011.31  176.64
   4   0  -8 5524.43  113.19
  -4   0   8 5573.99  130.26
  -4   0   7    3.07    4.62
   4   0  -7   29.23    8.01
  -4   0   7   13.54    7.66
  -4   0   7    5.45    7.02
  -4   0   6 5246.12  105.51
   4   0  -6 5221.96  117.82
  -4   0   6 5119.56  112.94
   4   0  -6 5136.28   96.81
   4   0  -5    5.49    4.23
   4   0  -5    8.86    6.06
  -4   0   5   18.53    6.92
  -4   0   5   29.60    7.55
   4   0  -4 2017.26   61.43
  -4   0   4 1870.14   61.42
  -4   0   4 1935.15   68.38
   4   0  -4 1963.70   69.51
   4   0  -3    6.33    4.91
  -4   0   3    3.12    4.20
   4   0  -3    3.12    3.68
  -4   0   3   23.14    6.54
   4   0  -2  998.29   40.37
   4   0  -2  935.41   38.98
  -4   0   2  949.33   42.93
  -4   0   2  937.68   39.00
   4   0  -1    2.97    5.36
  -4   0   1    1.89    4.81
  -4   0   1    3.92    4.37
   4   0  -1    6.85    4.77
  -4   0   0  176.34   19.28
   4   0   0  192.79   20.55
  -4   0   0  214.91   16.95
   4   0   1    2.29    5.19
   4   0   1   10.62    6.62
   4   0   2 4792.67  104.56
  -4   0  -2 4992.89  119.86
   4   0   2 4750.47  112.49
   4   0   3   21.54    6.59
  -4   0  -3    6.27    4.36
  -4   0  -3    6.14    4.20
  -4   0  -4   21.77    8.21
   4   0   4   54.66    9.16
  -4   0  -4   24.39    7.28
   4   0   4   33.03    7.87
  -4   0  -5    8.09    6.35
  -4   0  -5   20.64    6.95
   4   0   5   33.09    7.87
   4   0   5   12.17    6.02
   4   0   6 7318.47  130.35
   4   0   6 7013.28  119.36
  -4   0  -6 7151.22  131.37
  -4   0  -6 7253.98  133.97
  -4   0  -7    8.70    6.83
   4   0   7    6.32    5.35
   4   0   7   25.60    7.26
  -4   0  -7   33.31    8.81
   4   0   8 5125.76  115.04
  -4   0  -8 5271.10  125.94
   4   0   8 5320.40  118.08
  -4   0  -8 5052.00  116.88
   4   0   9   13.36    6.71
  -4   0  -9   13.75    7.88
   4   0   9    3.67    6.19
   4   0  10  596.70   31.55
   4   0  10  574.25   30.06
  -4   0 -10  576.28   35.47
   4   0  11    5.85    7.54
  -4   0 -11    6.12    9.78
  -4   0 -12 2497.91   74.09
   4   0  12 2530.40   64.04
   4   0  13   12.98    9.16
  -4   0 -13   12.55   11.76
   4   0  14  166.61   22.65
  -4   0 -14  169.28   21.50
  -4   0 -15    1.12   12.93
   4   0  15    5.07   10.90
  -4   0 -16 5396.94  114.91
   4   0  16 5408.55   92.17
   4   0  17    5.05   11.51
  -4  -1  17  552.59   35.56
  -4  -1  16    9.21   12.40
  -4  -1  15 1265.06   53.84
  -4  -1  15 1314.95   47.86
  -4  -1  14 2703.10   69.78
  -4  -1  14 2691.52   76.67
  -4   1  13 1883.47   63.68
  -4  -1  13 1906.01   62.08
  -4  -1  13 1931.35   56.37
  -4   1  12  163.75   19.16
  -4  -1  12  201.08   22.67
  -4  -1  12  164.70   16.82
  -4  -1  12  157.67   19.36
  -4   1  11 4309.23  107.01
  -4   1  11 4372.33  113.02
  -4  -1  11 4335.25   96.55
  -4  -1  11 4466.14  104.71
  -4  -1  11 4304.84  106.14
  -4   1  10 1917.57   64.72
  -4   1  10 1779.73   60.41
  -4  -1  10 1899.17   63.56
  -4  -1  10 1922.35   57.56
  -4  -1  10 1910.06   64.62
  -4   1   9 3375.90   93.83
   4   1  -9 3344.96   88.01
  -4   1   9 3537.12  104.44
  -4  -1   9 3464.49   89.14
  -4  -1   9 3564.45   97.26
  -4  -1   9 3392.20   95.10
  -4   1   8 2713.28   84.43
  -4   1   8 2705.01   87.33
   4   1  -8 2859.14   78.69
  -4  -1   8 2739.64   75.41
  -4  -1   8 2814.20   87.33
   4  -1  -8 2715.76   70.06
  -4  -1   8 2865.86   88.48
  -4   1   7 5202.18  128.76
   4   1  -7 5122.26  105.01
  -4   1   7 5262.30  117.05
   4  -1  -7 5310.79  102.22
  -4  -1   7 5336.33  119.29
  -4  -1   7 5521.06  123.46
  -4  -1   7 5413.21  109.85
  -4   1   6 5741.67  125.57
   4   1  -6 5755.23  112.02
   4   1  -6 6016.27  122.84
  -4  -1   6 6143.14  127.71
  -4  -1   6 6020.42  115.17
   4  -1  -6 5802.03  106.36
   4  -1  -6 5949.88  129.55
   4   1  -5 8821.39  140.83
   4   1  -5 8566.94  157.36
  -4   1   5 8217.03  138.88
   4  -1  -5 8721.57  149.28
  -4  -1   5 7807.34  187.74
  -4  -1   5 8768.52  145.90
   4  -1  -5 8138.67  151.20
  -4   1   4 2307.68   74.00
   4   1  -4 2334.41   67.08
   4   1  -4 2383.42   78.67
  -4  -1   4 2269.19   73.51
   4  -1  -4 2341.04   70.68
  -4  -1   4 2346.00   71.37
   4  -1  -4 2259.64   74.11
  -4   1   312334.72  221.70
   4   1  -312734.97  229.16
   4   1  -313171.22  241.43
  -4  -1   312968.10  238.27
  -4  -1   312652.44  229.58
   4  -1  -312580.22  237.51
   4  -1  -312448.90  237.07
   4   1  -210531.47  196.92
   4   1  -210973.40  207.48
  -4   1   210646.17  195.35
  -4  -1   210604.29  203.70
   4  -1  -210211.62  191.05
   4  -1  -210856.96  205.58
  -4  -1   210943.46  216.30
   4   1  -1   97.69   15.64
  -4   1   1  109.58   12.92
   4  -1  -1   91.39   11.17
  -4  -1   1   93.42   14.24
   4  -1  -1   90.18   13.20
  -4  -1   1  101.32   12.74
  -4   1   0  985.26   38.19
   4   1   0 1028.89   46.30
   4  -1   0 1114.61   37.60
  -4  -1   0 1117.49   49.47
   4  -1   0 1088.98   46.42
   4   1   1  239.39   18.29
   4   1   1  239.30   23.79
  -4   1  -1  239.42   20.59
   4   1   1  229.90   21.96
  -4  -1  -1  211.83   16.93
   4  -1   1  241.26   17.61
   4  -1   1  236.52   21.43
   4   1   2 2874.95   84.72
   4   1   2 2778.97   73.71
   4  -1   2 2667.65   81.90
  -4  -1  -2 2583.82   67.95
  -4  -1  -2 2587.30   86.85
   4  -1   2 2698.04   85.79
   4   1   329860.35  474.70
  -4   1  -327066.19  435.93
   4   1   329954.01  463.03
  -4  -1  -328914.28  450.92
  -4  -1  -328390.78  463.14
   4  -1   327951.86  448.66
  -4   1  -4 3447.30   81.01
   4   1   4 3603.01   87.90
   4   1   4 3665.88   80.78
  -4   1  -4 3226.57   77.57
   4  -1   4 3302.28   80.85
  -4  -1  -4 3528.79   75.96
   4  -1   4 3580.62   79.99
  -4  -1  -4 3487.24   86.15
   4   1   5 4964.65  138.14
   4   1   5 5462.01  101.02
  -4   1  -5 5263.60  107.75
  -4   1  -5 5406.19  111.10
   4  -1   5 5478.78  102.59
  -4  -1  -5 5645.34  106.12
  -4  -1  -5 5465.50  110.61
   4  -1   5 5323.86  112.88
   4   1   6  222.01   20.30
  -4   1  -6  203.27   20.34
  -4   1  -6  214.42   20.06
   4   1   6  222.29   25.66
   4  -1   6  218.14   19.63
  -4  -1  -6  207.92   19.57
  -4  -1  -6  218.31   26.02
   4  -1   6  223.76   18.27
  -4   1  -7 8363.14  159.23
  -4   1  -7 8223.18  167.05
   4   1   7 8172.95  150.41
   4   1   7 8701.71  164.64
   4  -1   7 8315.50  159.91
  -4  -1  -7 8484.94  163.62
  -4  -1  -7 8209.25  161.01
   4  -1   7 8600.60  165.35
  -4   1  -8 2268.13   76.15
  -4   1  -8 2232.51   71.37
   4   1   8 2121.69   76.39
   4   1   8 2302.70   70.06
  -4  -1  -8 2267.01   72.71
   4  -1   8 2329.44   71.29
  -4  -1  -8 2228.31   71.39
   4  -1   8 2228.40   65.29
  -4   1  -9 5453.73  133.96
   4   1   9 5219.46  113.61
   4   1   9 5591.98  124.42
  -4  -1  -9 5243.69  123.18
  -4  -1  -9 5212.63  120.90
   4  -1   9 5260.88  114.40
   4  -1   9 5482.47  121.23
   4   1  10 1049.84   40.88
  -4   1 -10 1017.16   47.93
   4   1  10  997.72   39.63
   4  -1  10 1030.61   41.71
  -4  -1 -10 1086.35   46.95
   4   1  11 3980.15   91.51
  -4   1 -11 3855.94  100.80
   4   1  11 3696.42   91.57
  -4  -1 -11 3974.72  100.80
   4  -1  11 3953.54   91.54
   4   1  12  469.14   29.76
   4   1  12  434.35   28.74
  -4   1 -12  472.57   33.36
   4  -1  12  504.12   28.91
  -4  -1 -12  462.51   32.24
   4   1  13 2381.33   64.01
  -4   1 -13 2283.92   72.77
  -4  -1 -13 2362.70   71.15
   4  -1  13 2264.25   60.42
   4   1  14 1061.64   42.90
  -4   1 -14 1047.51   49.69
   4  -1  14 1047.37   40.40
  -4  -1 -14 1047.86   47.42
  -4   1 -15 3326.44   85.07
   4   1  15 3439.12   75.07
  -4  -1 -15 3549.79   89.96
   4  -1  15 3349.80   72.49
   4   1  16    6.26   13.66
  -4   1 -16   28.07   15.68
   4  -1  16   18.62   13.39
  -4   1 -17 2025.10   67.81
   4   1  17 2040.53   58.32
   4  -1  17 2058.03   56.53
  -4   2  17  947.36   43.18
  -4  -2  17  965.69   42.15
  -4   2  16    3.35   13.31
  -4  -2  16   11.01   13.03
  -4  -2  16    4.51   13.54
  -4   2  15 3602.48   81.77
  -4  -2  15 3663.18   79.38
  -4  -2  15 3709.86   90.23
  -4   2  14 3026.72   76.24
  -4  -2  14 3077.22   73.53
  -4  -2  14 3031.04   82.10
  -4   2  13 4868.31  142.04
  -4  -2  13 4872.87  138.89
  -4  -2  13 4803.87  129.70
  -4   2  12  658.84   34.52
  -4  -2  12  678.53   34.19
  -4  -2  12  672.05   39.03
  -4   2  11  919.94   44.12
  -4   2  11  962.62   42.34
  -4  -2  11  949.17   44.30
  -4  -2  11  955.65   39.93
  -4   2  1014185.91  251.44
  -4   2  1013805.50  234.84
  -4  -2  1014214.37  251.47
  -4  -2  1014395.52  239.16
  -4   2   910343.17  190.28
   4   2  -9 9481.83  160.14
  -4   2   910099.60  169.51
  -4  -2   910084.96  165.59
  -4  -2   910245.29  179.76
  -4  -2   910357.37  184.94
  -4   2   8   73.16   29.19
   4   2  -8   43.54   12.28
  -4   2   8   37.27    9.90
   4  -2  -8   50.29   10.13
  -4  -2   8   43.12   12.35
  -4  -2   8   40.33   13.69
  -4  -2   8   46.38   15.83
   4   2  -7 1329.45   48.69
  -4   2   7 1344.33  104.40
  -4   2   7 1233.71   48.80
  -4  -2   7 1290.34   47.96
  -4  -2   7 1304.59   54.45
  -4  -2   7 1299.11   52.54
   4   2  -625113.15  339.36
  -4   2   624420.35  322.65
   4   2  -625224.29  339.55
  -4  -2   624537.74  315.32
  -4  -2   624914.24  340.68
  -4   2   5 1157.83   46.36
   4   2  -5 1171.81   45.36
   4   2  -5 1193.12   48.97
  -4  -2   5 1205.03   44.66
   4  -2  -5 1172.67   56.06
  -4  -2   5 1181.09   48.25
   4   2  -4 1373.91   54.13
  -4   2   4 1231.57   49.19
   4   2  -4 1391.69   49.29
  -4  -2   4 1300.74   46.59
   4  -2  -4 1269.31   46.90
  -4  -2   4 1372.71   52.73
   4   2  -317171.83  301.08
   4   2  -319406.37  329.43
  -4   2   317990.75  310.07
  -4   2   319092.64  329.03
  -4  -2   318663.09  313.54
   4  -2  -318419.20  304.27
  -4  -2   318393.80  321.75
  -4   2   234953.04  549.02
  -4  -2   234723.91  541.22
   4   2  -135938.89  566.11
  -4   2   136995.93  289.00
  -4  -2   136927.23  328.38
   4  -2  -137247.91  233.13
  -4   2   015772.15  285.81
   4   2   015517.29  283.42
  -4  -2   014954.05  260.25
   4  -2   015778.44  264.97
   4   2   1 9892.28  188.82
  -4   2  -1 9966.15  195.66
  -4  -2  -1 9547.41  182.36
  -4  -2  -1 9305.38  259.76
   4  -2   1 9767.17  181.02
   4   2   231843.73  499.44
   4   2   233075.83  518.46
  -4  -2  -230938.10  478.89
   4  -2   232355.65  499.61
  -4  -2  -231273.40  524.66
   4   2   3 6051.47  116.31
  -4   2  -3 5862.92  123.40
   4   2   3 5999.23  109.16
  -4  -2  -3 5970.10  106.09
  -4  -2  -3 5814.12  121.87
   4   2   4 1701.58   56.83
   4   2   4 1654.27   51.43
  -4  -2  -4 1632.40   47.28
  -4  -2  -4 1652.99   57.25
   4   2   5 8027.40  162.15
   4   2   5 8064.47  139.86
  -4  -2  -5 8196.48  149.26
  -4  -2  -5 7955.72  137.58
   4  -2   5 8201.06  146.17
   4   2   615573.67  222.08
  -4   2  -615629.00  240.91
   4   2   616193.57  235.83
   4  -2   616021.59  235.64
  -4  -2  -616588.45  227.98
   4   2   712360.46  214.10
   4   2   713192.94  226.26
  -4   2  -713147.24  236.54
  -4  -2  -713610.21  225.96
   4  -2   712888.60  211.97
  -4  -2  -712249.22  211.17
  -4   2  -8  541.54   37.01
   4   2   8  463.76   28.83
   4   2   8  513.90   30.02
   4  -2   8  592.13   30.25
  -4  -2  -8  487.46   29.58
  -4  -2  -8  556.17   31.05
  -4   2  -9 2903.47   78.66
   4   2   9 2542.95   64.19
   4   2   9 2927.75   69.78
  -4  -2  -9 2733.70   75.49
  -4  -2  -9 2821.68   70.79
   4   2  1011004.28  177.65
  -4   2 -1011037.45  191.69
  -4  -2 -1011145.46  183.77
  -4   2 -11  960.80   49.78
   4   2  11  943.06   40.18
   4   2  11  879.45   37.59
  -4  -2 -11 1009.96   47.37
  -4   2 -12  170.30   20.21
   4   2  12  176.43   18.17
  -4  -2 -12  186.72   21.65
  -4   2 -13 5379.18  150.19
   4   2  13 5439.36  139.66
  -4  -2 -13 5738.22  157.08
   4   2  14 2659.34   66.41
  -4   2 -14 2581.83   76.53
  -4  -2 -14 2764.65   83.35
   4   2  15  690.33   34.71
  -4   2 -15  677.58   39.25
  -4   2 -16  231.51   25.44
   4   2  16  235.22   24.04
   4   2  17 1546.20   52.34
  -4   3  17  207.69   22.62
  -4  -3  17  199.31   22.16
  -4  -3  17  224.83   21.80
  -4   3  16 2637.16   70.97
  -4  -3  16 2700.86   76.45
  -4  -3  16 2742.94   67.74
  -4   3  15  680.75   37.65
  -4  -3  15  661.09   33.63
  -4  -3  15  659.82   38.25
  -4   3  14  200.33   20.85
  -4  -3  14  208.31   21.88
  -4  -3  14  204.12   19.80
  -4   3  13   47.29   13.13
  -4  -3  13   33.07   11.75
  -4  -3  13   33.51   13.04
  -4   3  12 8306.48  133.73
  -4  -3  12 8279.47  126.91
  -4  -3  12 8401.83  143.48
  -4   3  11  821.67   39.85
  -4  -3  11  797.25   35.19
  -4  -3  11  813.40   41.63
  -4   3  10   96.27   14.62
  -4  -3  10  100.73   20.21
  -4  -3  10  103.75   17.23
   4   3  -9 1581.79   53.58
  -4   3   9 1735.45   56.45
  -4  -3   9 1722.17   54.33
  -4  -3   9 1735.88   63.60
   4   3  -8 4760.82  110.48
  -4   3   8 5042.37  109.31
  -4  -3   8 4885.26  102.80
  -4  -3   8 5134.83  129.83
  -4   3   7 6097.30  133.42
   4   3  -7 6001.60  140.02
  -4  -3   7 6315.73  136.32
  -4  -3   7 6242.47  145.64
   4  -3  -7 6124.35  125.88
  -4  -3   7 6588.06  148.61
   4   3  -6  533.74   32.73
   4   3  -6  479.55   32.12
  -4   3   6  488.55   29.80
  -4  -3   6  508.55   29.34
  -4  -3   6  511.53   31.65
   4  -3  -6  511.07   29.16
   4   3  -5 4964.98  110.31
   4   3  -5 5239.54  112.86
  -4   3   5 5076.54  109.82
  -4  -3   5 5081.04  111.56
   4  -3  -5 4821.41  136.59
  -4  -3   5 5240.05  105.61
   4  -3  -5 5087.39  102.00
  -4   3   419364.56  275.44
   4   3  -419116.39  279.52
   4  -3  -418536.17  260.11
  -4  -3   419236.64  263.37
   4  -3  -419729.96  271.15
  -4   3   3 7122.66  131.64
  -4   3   3 7277.08  142.57
   4   3  -3 7117.04  144.53
  -4  -3   3 7038.02  127.88
   4  -3  -3 7108.32  140.74
   4  -3  -3 7107.53  119.68
  -4   3   2  981.40   49.40
  -4   3   2  938.68   42.96
   4   3  -2  925.95   42.16
   4   3  -2  906.13   41.06
  -4  -3   2  751.27   36.97
   4  -3  -2  924.59   36.12
   4  -3  -2  922.59   40.47
  -4  -3   2  890.36   40.44
  -4   3   1 2252.41   68.87
   4   3  -1 2196.80   63.01
  -4   3   1 2233.93   72.29
   4  -3  -1 2254.40   62.72
  -4  -3   1 2159.62   67.98
  -4  -3   1 2061.33   92.65
   4  -3  -1 2188.83   58.05
  -4  -3   1 2115.22   66.21
   4   3   037260.58  430.51
  -4   3   037338.41  436.53
  -4   3   038247.61  448.87
   4  -3   038849.86  462.95
  -4  -3   036652.79  430.68
   4  -3   036924.23  411.05
  -4   3  -1 4148.56  102.29
  -4   3  -1 3845.81   91.81
   4   3   1 4000.24   95.84
   4  -3   1 3981.20   87.04
  -4  -3  -1 3846.50  102.00
   4  -3   1 3915.78   93.91
  -4  -3  -1 3753.77  146.60
   4   3   2 1412.04   49.97
  -4   3  -2 1426.39   56.71
   4  -3   2 1392.57   51.80
  -4  -3  -2 1383.85   49.14
   4  -3   2 1417.62   50.75
   4  -3   2 1459.41   52.24
  -4  -3  -2 1339.80   63.18
  -4   3  -3 1134.70   49.25
   4   3   3 1097.47   43.46
   4   3   3 1120.28   45.54
   4  -3   3 1164.01   44.82
   4  -3   3 1114.11   45.28
  -4  -3  -3 1097.26   54.32
   4  -3   3 1116.38   46.10
  -4  -3  -3 1103.52   40.89
   4   3   412664.70  197.67
   4   3   412914.37  199.22
  -4   3  -412930.06  214.62
  -4  -3  -412066.01  197.91
  -4  -3  -413154.81  189.54
   4  -3   412521.20  196.74
   4  -3   412677.89  204.01
   4  -3   412762.94  198.11
   4   3   5  466.70   28.86
  -4   3  -5  475.66   29.96
   4   3   5  466.83   34.32
  -4  -3  -5  487.27   24.95
  -4  -3  -5  467.33   30.28
   4  -3   5  481.78   30.20
   4   3   6  703.44   37.06
   4   3   6  656.55   33.73
  -4   3  -6  693.08   35.64
   4  -3   6  590.35   30.41
   4  -3   6  661.13   37.54
  -4  -3  -6  689.94   40.57
  -4  -3  -6  690.59   38.95
   4   3   7 4073.04  100.16
   4   3   7 4278.16  103.75
  -4   3  -7 4168.21  111.68
  -4  -3  -7 4215.39  111.61
   4  -3   7 4300.78  109.31
  -4  -3  -7 4430.58  101.27
  -4   3  -810844.77  189.13
   4   3   8 9991.14  172.43
   4   3   810740.16  175.54
   4  -3   810708.30  179.28
  -4  -3  -810406.08  188.89
  -4  -3  -811269.26  175.40
   4   3   9 2693.32   69.09
  -4   3  -9 2716.20   79.56
  -4  -3  -9 2786.48   70.50
   4  -3   9 2789.04   69.02
  -4  -3  -9 2605.53   67.24
   4   3  10  955.14   43.74
  -4   3 -10 1125.61   50.12
   4   3  10 1117.75   44.80
  -4  -3 -10 1214.67   50.39
   4  -3  10 1199.97   45.64
  -4   3 -11  725.30   40.69
   4   3  11  722.23   36.00
   4  -3  11  759.20   35.89
  -4  -3 -11  786.60   40.14
  -4   3 -12 6949.64  183.29
   4   3  12 6918.80  174.95
  -4  -3 -12 7091.56  180.14
   4  -3  12 7038.49  173.68
   4   3  13    8.62    9.63
  -4   3 -13    4.91   11.27
   4  -3  13   10.87    9.70
   4   3  14  122.27   22.33
  -4   3 -14  114.25   19.52
   4  -3  14  134.94   16.94
  -4   3 -15  622.44   37.75
   4   3  15  660.00   33.99
   4  -3  15  652.89   32.62
   4   3  16 3356.79   74.62
  -4   3 -16 3329.07   88.33
   4  -3  16 3414.83   75.79
  -4   4  16  342.75   27.45
  -4  -4  16  380.37   27.17
  -4  -4  16  367.52   29.65
  -4   4  15 4846.70   96.33
  -4  -4  15 4766.48   87.71
  -4  -4  15 4883.93  103.98
  -4   4  14   16.81   13.88
  -4  -4  14   31.14   11.59
  -4  -4  14   16.20   12.90
  -4   4  13  800.34   41.65
  -4  -4  13  798.99   38.00
  -4  -4  13  815.53   43.42
  -4   4  12  165.65   18.44
  -4  -4  12  171.09   17.04
  -4  -4  12  172.95   20.58
  -4   4  11  716.76   37.77
  -4  -4  11  687.09   38.07
  -4  -4  11  699.98   34.09
  -4   4  10   30.82   13.11
  -4  -4  10   39.55   10.82
  -4  -4  10   53.71   14.31
  -4   4   9 1838.18   57.30
  -4  -4   9 1872.85   64.08
  -4  -4   9 1855.79   55.92
   4   4  -8   12.07   10.84
  -4   4   8   55.87   12.07
  -4  -4   8   14.25    8.00
  -4  -4   8   12.29    9.00
  -4   4   7 2474.74   69.86
   4   4  -7 2361.02   68.69
  -4  -4   7 2500.95   69.86
  -4  -4   7 2550.67   63.28
  -4   4   6 1406.33   50.64
   4   4  -6 1386.76   54.77
   4  -4  -6 1454.06   45.90
  -4  -4   6 1446.58   51.94
  -4  -4   6 1328.14   77.61
  -4   4   5  208.25   20.39
   4   4  -5  202.98   20.05
   4  -4  -5  196.32   17.46
   4  -4  -5  196.65   22.44
  -4  -4   5  213.68   18.78
   4   4  -4  890.30   43.99
   4   4  -4  888.16   41.91
  -4   4   4  935.07   42.72
   4  -4  -4  900.21   39.43
   4  -4  -4  896.42   48.77
   4  -4  -4  922.06   36.26
  -4  -4   4  919.32   42.27
  -4   4   3 4877.49  139.92
  -4   4   3 4857.43  115.51
   4   4  -3 5071.53  121.17
   4   4  -3 5000.84  121.21
  -4  -4   3 4834.76  112.77
  -4  -4   3 4863.60  117.60
   4  -4  -3 4818.40  105.02
   4  -4  -3 4988.22  110.08
   4   4  -2   73.01   13.41
  -4   4   2   63.39   12.32
  -4   4   2   67.34   12.35
  -4  -4   2   59.38   11.11
   4  -4  -2   65.51   10.75
  -4  -4   2   69.91   11.96
  -4  -4   2   70.72   11.62
   4  -4  -2   61.82   10.79
  -4   4   1   92.05   14.20
   4   4  -1   94.98   13.59
  -4   4   1   89.27   14.36
  -4  -4   1   91.81   13.86
   4  -4  -1   89.52   12.76
   4  -4  -1   87.99   13.51
  -4  -4   1  108.06   16.55
   4   4   0   37.60    9.27
  -4   4   0   45.20   11.49
  -4   4   0   50.41   10.42
  -4  -4   0   55.74   15.49
  -4  -4   0   47.62   10.13
  -4  -4   0   44.76   11.17
   4  -4   0   49.38   10.13
   4  -4   0   38.25    9.24
  -4   4  -1  276.66   23.53
  -4   4  -1  283.15   25.52
   4   4   1  302.22   26.62
   4  -4   1  275.62   21.25
  -4  -4  -1  272.05   22.71
  -4  -4  -1  268.08   23.97
   4  -4   1  269.68   22.56
   4   4   2  446.45   30.32
  -4   4  -2  488.44   33.80
  -4  -4  -2  418.16   33.27
  -4  -4  -2  404.24   26.09
   4  -4   2  433.15   27.09
   4  -4   2  432.79   29.86
   4  -4   2  436.73   29.75
   4   4   3  126.30   17.41
  -4   4  -3  145.45   22.38
   4   4   3  130.27   17.81
   4  -4   3  128.08   16.40
   4  -4   3  139.25   19.84
  -4  -4  -3  130.48   18.24
  -4  -4  -3  132.85   16.35
   4  -4   3  133.67   17.25
  -4   4  -4 3195.81   98.73
   4   4   4 3127.56   90.55
   4   4   4 3102.53   90.14
  -4  -4  -4 3089.47   82.69
   4  -4   4 3095.23   86.95
   4  -4   4 3176.03   89.83
   4  -4   4 3152.70   85.84
  -4  -4  -4 2964.93   85.72
   4   4   5 1559.84   56.65
  -4   4  -5 1649.84   66.19
   4   4   5 1636.24   58.53
   4  -4   5 1611.46   59.69
   4  -4   5 1543.05   52.94
  -4  -4  -5 1528.53   50.57
  -4  -4  -5 1509.97   54.61
  -4   4  -6  525.17   34.52
   4   4   6  520.27   31.70
   4   4   6  521.41   33.19
  -4  -4  -6  530.08   26.44
   4  -4   6  560.47   32.74
  -4  -4  -6  517.59   31.58
   4   4   7  534.46   32.72
   4   4   7  550.05   31.61
  -4  -4  -7  549.50   27.51
  -4  -4  -7  514.35   31.65
   4  -4   7  562.09   31.39
   4   4   8 1078.92   45.73
   4   4   8 1037.60   46.27
  -4  -4  -8 1110.86   40.29
   4  -4   8 1060.24   43.22
  -4  -4  -8 1029.18   44.99
   4   4   9   95.65   16.05
  -4   4  -9   97.92   17.06
   4   4   9   95.80   14.67
  -4  -4  -9  114.21   14.08
   4  -4   9  111.02   15.19
   4   4  10 1714.10   54.94
  -4   4 -10 1743.89   65.01
   4  -4  10 1816.13   56.22
  -4  -4 -10 1846.12   55.90
   4   4  11 3347.43   78.69
  -4   4 -11 3494.09   87.52
  -4  -4 -11 3738.08   86.25
   4  -4  11 3623.20   79.22
  -4   4 -12    5.07   14.42
   4   4  12    6.10   10.91
   4  -4  12   12.91   10.16
  -4   4 -13  599.04   37.17
   4   4  13  600.01   38.53
   4  -4  13  611.06   35.22
   4   4  14  854.87   39.53
  -4   4 -14  850.14   48.09
   4  -4  14  887.16   38.11
   4   4  15 1243.91   47.41
   4  -4  15 1347.07   45.43
   4   4  16   88.50   16.05
   4  -4  16   95.38   17.46
   4  -4  16   84.65   20.59
  -4   5  15 2912.70   81.96
  -4  -5  15 3002.23   76.19
  -4  -5  15 2927.64   80.37
  -4   5  14  160.72   19.62
  -4  -5  14  157.22   19.42
  -4  -5  14  158.94   22.12
  -4   5  13 1994.21   63.52
  -4  -5  13 1973.58   67.46
  -4  -5  13 1979.81   56.94
  -4   5  12 1548.72   55.21
  -4  -5  12 1556.75   59.41
  -4  -5  12 1539.86   50.08
  -4   5  11 6740.94  125.12
  -4  -5  11 6949.12  108.89
  -4  -5  11 6961.55  125.46
  -4   5  10  934.00   43.07
  -4  -5  10  937.33   44.58
  -4  -5  10  935.56   39.00
  -4   5   9  128.74   17.07
  -4  -5   9  128.98   19.27
  -4  -5   9  127.86   15.56
  -4   5   8 3575.19   88.99
   4   5  -8 3373.71   82.50
  -4  -5   8 3627.59   85.53
  -4  -5   8 3705.16   90.97
  -4   5   7  174.91   18.64
   4   5  -7  164.09   20.53
  -4  -5   7  169.53   18.32
  -4  -5   7  149.39   18.53
   4   5  -6  507.05   34.18
  -4   5   6  501.19   32.22
   4  -5  -6  456.99   62.42
  -4  -5   6  513.31   32.26
   4   5  -5 2285.93   69.31
  -4   5   5 2209.56   64.33
  -4  -5   5 2306.36   63.68
   4  -5  -5 2261.78   70.74
   4  -5  -5 2343.25   58.97
  -4   5   4 9119.30  165.69
   4  -5  -4 8886.14  177.94
  -4  -5   4 8986.33  161.59
  -4  -5   4 8886.70  165.79
   4  -5  -4 8888.30  150.58
   4  -5  -4 8648.10  150.05
  -4  -5   4 8671.35  161.98
  -4   5   3   61.27   12.00
  -4  -5   3   64.18   14.13
   4  -5  -3   58.97   10.54
  -4  -5   3   63.27   11.84
   4  -5  -3   65.37   14.43
   4  -5  -3  104.51   13.75
  -4  -5   3   62.95   11.86
   4   5  -2   31.49    9.84
  -4   5   2   40.63   10.04
  -4  -5   2   37.12   10.55
  -4  -5   2   37.42    9.26
   4  -5  -2   55.50   11.26
  -4  -5   2   40.77   11.62
   4  -5  -2   41.48   10.99
   4  -5  -2   32.31    9.14
  -4   5   1  598.45   34.71
   4   5  -1  612.21   36.90
  -4   5   1  611.80   36.70
  -4  -5   1  625.57   36.14
  -4  -5   1  607.62   34.95
  -4  -5   1  598.58   34.43
   4  -5  -1  607.81   32.54
   4  -5  -1  592.72   34.13
  -4   5   0 3001.38   94.15
  -4   5   0 3055.95   90.50
   4   5   0 2907.01   92.96
  -4  -5   0 3033.42   88.02
   4  -5   0 3006.40   84.39
  -4  -5   0 2950.82   91.67
   4  -5   0 2905.03   81.48
  -4  -5   0 2931.29   87.81
   4   5   1  587.82   36.02
  -4   5  -1  601.85   37.72
  -4  -5  -1  586.48   31.44
  -4  -5  -1  588.11   39.06
   4  -5   1  610.56   34.17
   4  -5   1  563.13   33.61
  -4  -5  -1  576.71   33.57
   4  -5   1  582.52   31.30
   4   5   2    3.10    6.65
  -4   5  -2   11.24    9.43
   4   5   2   12.50    8.10
   4  -5   2    1.91    6.20
   4  -5   2    5.24    7.59
  -4  -5  -2    7.92    6.20
  -4  -5  -2    4.06    5.69
   4  -5   2    3.59    7.38
  -4   5  -3 2372.92   81.13
   4   5   3 2319.78   76.40
   4   5   3 2310.71   75.81
  -4  -5  -3 2251.45   77.83
  -4  -5  -3 2258.75   72.37
   4  -5   3 2253.35   71.64
   4  -5   3 2208.64   67.12
   4  -5   3 2208.30   69.78
   4   5   4 4939.02  115.97
  -4   5  -4 5043.00  120.80
   4   5   4 4798.69  106.02
  -4  -5  -4 4826.31  117.46
  -4  -5  -4 5035.58  101.99
   4  -5   4 5205.59  113.80
  -4   5  -5    7.91    7.91
   4   5   5   22.82   10.53
   4   5   5   17.57   11.70
  -4  -5  -5   11.82    8.24
   4  -5   5    6.91    8.05
  -4  -5  -5   29.99    8.10
   4   5   6  871.19   44.53
   4   5   6  904.12   42.20
  -4   5  -6  872.32   45.07
   4  -5   6  845.55   39.10
  -4  -5  -6  870.82   34.20
  -4  -5  -6  839.98   37.61
   4   5   7 1684.90   55.87
  -4   5  -7 1667.68   62.03
   4   5   7 1668.69   64.97
  -4  -5  -7 1572.77   53.54
   4  -5   7 1680.97   56.30
  -4  -5  -7 1665.01   46.64
   4   5   8 3994.58   97.99
  -4  -5  -8 3796.39   97.50
   4  -5   8 4044.79   94.83
  -4  -5  -8 4106.70   87.43
   4   5   9 1354.50   51.75
   4  -5   9 1346.41   50.00
  -4  -5  -9 1427.03   46.99
  -4   5 -10   43.04   13.38
   4   5  10   42.35   14.69
   4  -5  10   47.93   11.59
  -4   5 -11 2281.07   72.90
   4   5  11 2269.94   66.03
   4  -5  11 2285.54   62.69
   4   5  12 3608.51   82.57
  -4   5 -12 3685.63   91.52
   4  -5  12 3799.73   85.50
   4   5  13  473.89   69.17
   4  -5  13  503.94   30.36
   4   5  14  543.33   33.59
   4  -5  14  637.02   39.27
   4  -5  14  622.05   32.11
   4   5  15 3145.88   90.62
   4  -5  15 3288.36  101.73
   4  -5  15 3329.20   92.48
  -4   6  14 2423.15   86.98
  -4  -6  14 2449.09   74.26
  -4  -6  14 2474.85   83.35
  -4   6  13 1573.89   57.27
  -4  -6  13 1531.57   57.59
  -4  -6  13 1534.11   51.82
  -4   6  12   16.31   14.10
  -4  -6  12   19.70   12.58
  -4  -6  12   19.81   14.85
  -4   6  11 1203.93   50.53
  -4  -6  11 1243.64   51.85
  -4  -6  11 1229.88   47.70
  -4   6  10 3821.92   89.76
  -4  -6  10 3863.20   92.36
  -4  -6  10 3783.35   77.61
  -4   6   9 3987.68   89.63
  -4  -6   9 4072.62   81.33
  -4  -6   9 4175.01   95.46
  -4   6   8   93.53   16.62
  -4  -6   8  100.38   15.37
  -4   6   7 4015.92   93.21
  -4  -6   7 3945.77   86.54
  -4   6   6 6791.88  142.29
  -4  -6   6 6705.55  130.52
   4  -6  -6 6419.11  133.80
  -4  -6   6 6812.53  141.71
  -4   6   5 5827.14  114.75
  -4  -6   5 5585.80  112.16
   4  -6  -5 5984.79  103.93
  -4  -6   5 5902.67  117.87
  -4  -6   5 5821.03  109.68
   4  -6  -5 5637.41  129.65
  -4   6   4   37.18   11.56
  -4  -6   4   46.88   11.35
  -4  -6   4   35.66   12.25
   4  -6  -4   54.44   11.39
   4  -6  -4   46.85   12.20
  -4  -6   4   38.04   16.91
  -4   6   3 2639.69   72.63
  -4  -6   3 2690.47   76.47
  -4  -6   3 2507.35   68.20
   4  -6  -3 2618.12   70.47
   4  -6  -3 2640.31   77.07
  -4  -6   3 2600.61   69.82
  -4   6   2 3272.14   81.03
  -4  -6   2 3249.68   84.27
  -4  -6   2 3202.85   85.36
   4  -6  -2 3215.02   74.87
   4  -6  -2 3212.03   88.45
  -4  -6   2 3189.32   81.44
  -4   6   112032.38  240.79
   4  -6  -111748.35  225.40
   4  -6  -112047.90  212.71
  -4  -6   112713.67  230.61
  -4  -6   112302.95  225.70
  -4  -6   112122.89  227.70
  -4   6   0 3071.58  101.34
  -4  -6   0 3006.35   89.72
   4  -6   0 3088.83   82.74
   4  -6   0 3056.74   73.68
  -4  -6   0 3216.17   87.67
  -4  -6   0 3119.37   81.98
   4  -6   1  515.34   36.72
  -4  -6  -1  527.28   31.59
  -4  -6  -1  538.26   34.29
  -4  -6  -1  540.94   38.74
   4  -6   1  519.09   38.41
   4   6   2 9346.69  173.67
  -4   6  -2 9214.60  171.86
   4  -6   2 8965.95  161.91
  -4  -6  -2 9210.43  165.91
  -4  -6  -2 9187.49  163.47
   4   6   3 1517.85   56.89
   4   6   3 1477.23   55.47
  -4   6  -3 1479.21   58.14
   4  -6   3 1475.91   53.44
  -4  -6  -3 1423.89   51.19
  -4  -6  -3 1414.61   50.27
   4   6   4   67.44   13.41
  -4   6  -4   60.05   13.76
   4   6   4   66.60   14.29
  -4  -6  -4   73.70   12.29
  -4  -6  -4   70.14   13.69
   4  -6   4   66.24   15.44
   4   6   511789.60  172.95
   4   6   512179.97  194.66
  -4   6  -511954.71  191.96
   4  -6   511933.25  179.51
  -4  -6  -511887.11  157.57
  -4  -6  -511640.61  174.23
  -4   6  -6 6395.24  139.31
   4   6   6 6329.41  130.60
   4  -6   6 6491.55  131.94
  -4  -6  -6 6276.36  126.65
   4   6   7 2367.85   70.99
  -4   6  -7 2422.95   76.66
  -4  -6  -7 2461.32   56.24
   4  -6   7 2370.59   67.38
   4   6   8 1644.54   56.42
  -4   6  -8 1630.26   60.81
   4  -6   8 1640.94   54.98
  -4  -6  -8 1722.38   50.55
   4   6   9 4465.72   92.67
  -4   6  -9 4311.95  102.00
   4  -6   9 4564.06   90.98
   4   6  10 6266.94  119.97
   4  -6  10 6172.39  109.56
   4   6  11 1945.53   67.08
   4  -6  11 1958.67   63.48
   4  -6  11 1977.44   60.78
   4   6  12   98.03   39.10
   4  -6  12  114.95   20.51
   4  -6  12  107.58   17.94
   4  -6  13 1970.95   65.02
   4  -6  13 2074.20   59.95
   4  -6  14 4890.50  130.40
   4  -6  14 5130.94  128.45
  -4   7  13 3397.41  101.60
  -4  -7  13 3441.86  104.74
  -4   7  12  689.87   38.37
  -4  -7  12  686.07   38.82
  -4   7  11 3292.59   85.41
  -4  -7  11 3298.21   86.35
  -4  -7  11 3265.26   73.04
  -4   7  10  944.29   45.27
  -4  -7  10  921.53   44.70
  -4  -7  10  943.42   38.87
  -4   7   9 5194.91  105.63
  -4  -7   9 5033.15   99.67
  -4   7   8  250.70   23.70
  -4  -7   8  260.03   21.73
  -4   7   7 5119.16  102.87
  -4  -7   7 5080.65  103.09
  -4  -7   7 5147.11   96.45
  -4   7   6 2135.14   66.54
  -4  -7   6 2146.82   65.46
  -4  -7   6 2119.71   61.70
  -4   7   5 6156.91  161.75
  -4  -7   5 6075.03  161.39
  -4  -7   5 6182.12  156.54
  -4   7   4 1285.18   52.33
  -4  -7   4 1203.17   50.99
  -4  -7   4 1234.18   46.65
   4  -7  -4 1270.09   57.51
  -4   7   3 4929.94  106.18
   4  -7  -3 4941.33  113.43
  -4  -7   3 4829.55  106.12
  -4  -7   3 4842.82  100.22
  -4   7   2  119.40   16.82
   4  -7  -2  152.66   17.33
  -4  -7   2  116.28   16.93
   4  -7  -2  111.90   17.84
  -4  -7   2  137.93   16.77
  -4   7   110318.48  180.72
  -4  -7   110136.47  182.53
   4  -7  -110325.90  186.12
  -4  -7   110198.08  185.86
  -4  -7   0 3357.36   90.41
   4  -7   0 3331.30   88.53
   4  -7   0 3156.42   81.88
  -4  -7   0 3346.56   82.29
   4  -7   110391.19  194.02
   4  -7   110513.57  181.12
  -4  -7  -110589.99  194.37
  -4  -7  -110535.13  190.97
   4  -7   2  304.10   24.10
  -4  -7  -2  319.36   27.32
   4  -7   2  305.96   26.79
  -4  -7  -2  314.93   24.75
   4  -7   3 6729.59  123.66
  -4  -7  -3 6732.93  113.17
   4  -7   3 6508.97  125.36
   4  -7   4 1628.17   63.26
  -4  -7  -4 1702.15   53.00
   4  -7   4 1704.70   57.23
   4  -7   5 8994.69  223.93
   4  -7   5 9008.44  221.14
  -4  -7  -5 9324.28  214.09
   4  -7   6  921.94   40.74
  -4  -7  -6  932.05   37.38
   4  -7   6  921.41   44.86
   4  -7   7 1689.82   61.87
   4  -7   7 1733.54   60.01
   4  -7   8 1024.35   47.10
   4  -7   8 1096.26   45.70
   4  -7   9 5247.15  110.29
   4  -7   9 5341.44  104.70
   4  -7  10  642.36   38.51
   4  -7  10  638.53   35.91
   4  -7  11 1300.64   50.09
   4  -7  12   95.10   17.13
   4  -7  12   97.49   18.89
  -4   8  11  203.43   25.35
  -4   8  10    5.10   14.45
  -4   8   9  389.40   29.53
  -4  -8   9  415.80   30.28
  -4   8   8  739.92   40.98
  -4  -8   8  750.94   39.72
  -4   8   7  752.70   38.41
  -4  -8   7  751.86   42.90
  -4   8   6 1922.74   61.81
  -4  -8   6 1934.31   67.46
  -4   8   5  599.33   35.29
  -4  -8   5  594.47   36.77
  -4   8   4 1321.60   50.34
  -4  -8   4 1298.84   54.62
  -4   8   3  246.02   22.31
  -4  -8   3  226.83   22.60
   4  -8  -3  222.78   22.25
  -4   8   2  751.13   38.54
   4  -8  -2  781.27   42.11
  -4  -8   2  788.74   42.61
   4  -8  -1 1261.13   51.20
   4  -8  -1 1241.76   48.54
  -4  -8   1 1243.98   50.80
  -4  -8   0  407.11   30.51
   4  -8   0  427.76   31.38
   4  -8   0  388.67   30.31
   4  -8   1 2204.93   68.43
   4  -8   1 2217.42   66.77
  -4  -8  -1 2319.19   65.25
   4  -8   2  148.77   19.36
  -4  -8  -2  154.92   17.51
   4  -8   2  130.30   16.26
   4  -8   3  308.74   24.73
   4  -8   3  303.75   26.23
  -4  -8  -3  313.15   22.81
   4  -8   4    1.28   13.42
   4  -8   4    8.96   10.13
  -4  -8  -4    8.24    9.23
   4  -8   5  576.46   33.07
  -4  -8  -5  561.34   28.88
   4  -8   5  546.45   36.14
   4  -8   6    8.46   11.63
   4  -8   6   14.85   11.20
   4  -8   7 1444.00   57.71
   4  -8   7 1408.00   56.14
   4  -8   8  134.10   17.79
   4  -8   8  118.63   19.36
   4  -8   9  733.75   39.06
   4  -8   9  729.76   40.24
   4  -8  10  812.45   38.73
   4  -8  10  842.33   41.98
  -4   9   8    8.94   14.29
  -4  -9   8   15.12   15.38
  -4   9   7   79.64   17.07
  -4  -9   7   87.81   18.45
  -4   9   6  992.38   45.76
  -4  -9   6  983.05   48.45
  -4   9   5 2086.38   63.17
  -4  -9   5 2035.58   65.30
  -4   9   4  112.59   18.01
  -4  -9   4  110.11   18.34
  -4   9   3  820.09   41.09
  -4  -9   3  813.37   40.73
  -4  -9   2  158.94   20.01
   4  -9  -2  161.23   19.29
   4  -9  -1 1643.62   59.88
  -4  -9   1 1622.15   62.67
   4  -9  -1 1578.25   57.24
  -4  -9   0  347.94   25.75
   4  -9   0  331.55   26.80
   4  -9   0  329.29   26.41
   4  -9   1 1628.61   59.05
   4  -9   1 1652.99   57.84
  -4  -9  -1 1673.30   57.37
   4  -9   2    7.42   10.57
  -4  -9  -2    2.88   10.66
   4  -9   2    8.77   12.38
   4  -9   3 1437.75   57.94
   4  -9   3 1551.56   54.45
  -4  -9  -3 1564.48   52.76
   4  -9   4  644.67   35.90
   4  -9   4  667.35   39.86
   4  -9   5 3544.32   89.11
   4  -9   5 3717.99   91.04
   4  -9   6   35.45   16.32
   4  -9   6   32.52   13.73
   4  -9   7   10.75   12.72
   4  -9   7    1.52   15.64
   4  -9   8   41.52   15.17
   4  -9   8   36.87   16.49
  -4 -10   3  931.08   44.02
  -4 -10   2 1304.34   54.10
  -4 -10   1 3084.79   91.87
  -4 -10   0  650.54   35.89
  -4 -10  -1  337.90   28.29
   4 -10   2 2973.48   94.06
  -5   0  17    9.79   12.30
  -5   0  16 3096.56   77.32
  -5   0  15    6.99    8.88
  -5   0  14  808.43   43.56
  -5   0  14  779.36   37.64
  -5   0  13    1.41   10.67
  -5   0  13   51.23   11.13
  -5   0  12   55.29   12.36
  -5   0  12   44.63   11.96
  -5   0  12   52.46   14.16
  -5   0  11   10.42    9.88
  -5   0  11   12.05    8.56
  -5   0  11    6.80   14.13
  -5   0  10 4071.32   93.25
  -5   0  10 4021.35   93.52
  -5   0  10 4130.44  103.67
  -5   0   9    7.53    7.09
  -5   0   9    4.68    6.16
  -5   0   9    5.71    9.22
  -5   0   8 1332.11   50.76
   5   0  -8 1292.39   47.89
  -5   0   8 1361.67   60.61
  -5   0   8 1328.47   54.72
  -5   0   7   12.98   17.52
   5   0  -7    5.95    5.75
  -5   0   7    4.54    4.86
   5   0  -7    6.57    6.81
   5   0  -6  300.70   20.75
   5   0  -6  293.80   26.35
  -5   0   6  288.59   22.31
  -5   0   6  296.00   25.41
   5   0  -5    3.06    4.99
  -5   0   5    3.99    5.07
   5   0  -5    8.77    6.45
  -5   0   5    5.28    5.31
  -5   0   412333.65  189.54
   5   0  -413059.64  183.58
  -5   0   412730.07  189.04
   5   0  -412680.92  195.13
   5   0  -3   11.29    5.60
  -5   0   3    5.69    4.55
   5   0  -3    9.74    4.96
   5   0  -2  822.27   37.14
  -5   0   2  799.15   34.23
  -5   0   2  741.82   36.51
   5   0  -2  793.54   37.03
   5   0  -1    3.35    3.83
  -5   0   1    6.13    4.73
   5   0  -1    5.72    3.87
   5   0   0  597.69   27.85
  -5   0   0  652.29   36.52
   5   0   0  657.43   35.96
  -5   0   0  618.09   28.18
   5   0   1    3.71    4.93
   5   0   1    7.66    4.77
   5   0   2 1569.00   55.90
   5   0   2 1403.19   47.51
   5   0   2 1417.92   52.17
  -5   0  -3    3.37    3.63
   5   0   3   13.36    4.89
   5   0   3    5.40    4.87
  -5   0  -3    3.76    4.35
   5   0   4 2857.33   76.86
   5   0   4 2923.69   60.83
  -5   0  -4 2975.76   75.58
  -5   0  -4 2918.08   67.95
   5   0   5    7.70    6.24
   5   0   5   22.05    6.99
  -5   0  -5   13.45    6.27
  -5   0  -6 6427.40  124.42
  -5   0  -6 6273.24  127.91
   5   0   6 6439.60  113.85
   5   0   6 6319.22  126.99
   5   0   7   23.60    6.98
  -5   0  -7    6.62    6.68
  -5   0  -7   10.07    7.01
   5   0   7    8.81    5.75
   5   0   8  846.46   34.76
  -5   0  -8  755.87   36.91
  -5   0  -8  810.28   39.89
   5   0   8  774.28   35.45
   5   0   9   13.39    8.00
  -5   0  -9    8.94    8.40
   5   0   9   23.96    7.53
   5   0  1011549.98  201.01
   5   0  1012351.57  210.28
  -5   0 -1012161.09  219.52
  -5   0 -11    4.37    8.38
   5   0  12   22.23   11.18
  -5   0 -12   38.84   23.68
  -5   0 -13    5.82   10.83
   5   0  13    0.94    9.74
   5   0  1412684.09  145.60
  -5   0 -1413112.23  170.34
   5   0  15    3.61   10.91
  -5   0 -15   -0.81   13.88
  -5   0 -16   20.10   16.51
   5   0  16   20.66   21.43
   5   0  17    1.98   12.11
  -5  -1  17 2951.84   71.86
  -5  -1  16  123.83   17.78
  -5  -1  15 2537.12   72.50
  -5  -1  15 2590.40   67.62
  -5  -1  14  529.95   34.41
  -5  -1  14  541.40   30.71
  -5   1  13 3462.19   82.29
  -5  -1  13 3662.45   82.23
  -5  -1  13 3608.28   91.75
  -5   1  12  399.56   26.09
  -5   1  12  445.52   31.10
  -5  -1  12  447.64   31.20
  -5  -1  12  449.30   28.02
  -5   1  11 6105.74  125.76
  -5   1  11 6637.29  142.77
  -5  -1  11 6411.44  133.08
  -5  -1  11 6345.36  131.78
  -5  -1  11 6349.96  122.58
  -5   1  10  518.48   30.26
  -5   1  10  532.38   33.20
  -5   1  10  566.04   36.00
  -5  -1  10  537.19   30.27
  -5  -1  10  542.60   35.46
  -5  -1  10  560.42   34.76
  -5   1   918599.87  326.90
  -5   1   918166.95  313.26
  -5   1   917534.08  298.94
   5   1  -917603.35  291.21
  -5  -1   918750.47  312.41
  -5  -1   919249.18  330.19
  -5  -1   918350.72  314.86
   5   1  -8   23.42    7.67
  -5   1   8   29.56    8.81
  -5   1   8   14.69   13.72
  -5   1   8   17.83    9.93
  -5  -1   8   32.42   10.49
  -5  -1   8   18.81    6.99
   5  -1  -8   21.15    7.16
  -5  -1   8   19.61   15.66
   5   1  -7 4889.69  118.17
  -5   1   7 4812.89  110.09
  -5   1   7 4875.10  121.29
   5   1  -7 5084.77  109.40
  -5  -1   7 5086.31  111.56
   5  -1  -7 5144.69  109.97
  -5  -1   7 4964.94  120.59
   5  -1  -7 5046.02  131.25
  -5   1   6 6531.43  126.53
   5   1  -6 6624.19  131.87
  -5   1   6 6542.00  131.99
   5   1  -6 6624.18  119.94
   5  -1  -6 6817.03  124.78
   5  -1  -6 6404.12  139.53
  -5  -1   6 6304.35  126.45
  -5  -1   6 6262.40  119.00
   5   1  -5 5337.36  114.47
  -5   1   5 5193.96  108.15
   5   1  -5 5422.59  100.84
  -5   1   5 5161.06  105.52
  -5  -1   5 5412.07  113.68
   5  -1  -5 5164.73  123.35
   5  -1  -5 5358.99  101.47
  -5  -1   5 5281.56  105.99
  -5   1   4  867.51   41.49
  -5   1   4  840.55   36.54
   5   1  -4  867.25   36.50
   5   1  -4  838.66   39.58
   5  -1  -4  816.42   40.37
  -5  -1   4  861.46   38.55
  -5  -1   4  785.69   41.66
   5  -1  -4  860.71   37.25
  -5   1   3 3212.92   85.78
   5   1  -3 3095.12   89.63
   5   1  -3 3169.65   83.67
  -5   1   3 3064.56   89.43
   5  -1  -3 3072.30   83.05
   5  -1  -3 3032.99   83.50
  -5  -1   3 3130.36   86.33
  -5  -1   3 2734.31  104.17
   5   1  -2  479.04   29.01
  -5   1   2  460.53   30.46
  -5   1   2  508.42   40.09
   5   1  -2  467.24   27.86
  -5  -1   2  538.75   30.28
   5  -1  -2  465.24   25.99
  -5  -1   2  476.34   30.77
   5  -1  -2  501.72   30.10
  -5   1   129554.24  475.26
   5   1  -128695.15  464.84
  -5   1   129056.48  451.13
  -5  -1   128641.16  468.37
   5  -1  -129078.13  450.68
  -5   1   014077.33  241.31
   5   1   013723.74  249.89
  -5   1   013984.13  254.36
  -5  -1   013628.66  259.18
   5  -1   014291.05  242.98
   5  -1   014049.51  253.25
  -5   1  -1 4076.13  107.60
   5   1   1 4008.78   98.27
   5   1   1 4116.47  107.57
   5   1   1 4111.05  109.57
  -5   1  -1 3926.02  103.07
   5  -1   1 4072.63   96.95
   5  -1   1 4241.70  109.21
   5   1   210839.76  197.12
   5   1   210718.17  207.70
  -5  -1  -210808.53  219.21
   5  -1   211273.68  215.47
   5  -1   211390.34  217.83
  -5  -1  -210561.30  189.64
   5   1   3 1940.31   51.28
   5   1   3 1876.06   60.03
  -5   1  -3 1817.38   56.44
   5  -1   3 1821.42   59.38
  -5  -1  -3 1844.92   64.95
  -5  -1  -3 1682.17   48.61
  -5   1  -4 6098.09  117.24
   5   1   4 6459.88  115.22
   5   1   4 6383.82  133.62
   5  -1   4 6172.36  118.23
  -5  -1  -4 5963.27  123.67
  -5  -1  -4 6376.04  110.44
   5  -1   4 6135.97  117.88
   5   1   5 6009.34  116.33
  -5   1  -5 5890.21  115.66
   5   1   5 5904.84  105.62
  -5   1  -5 5859.03  116.79
  -5  -1  -5 5967.16  108.18
  -5  -1  -5 5968.22  121.90
   5  -1   5 5684.95  114.09
   5  -1   5 5935.37  107.15
  -5   1  -6   20.14   15.20
   5   1   6   27.24   11.33
   5   1   6   21.22   10.76
  -5   1  -6   28.83    9.51
   5  -1   6   34.04   10.33
  -5  -1  -6   26.92   26.25
   5  -1   6   23.48    7.03
   5   1   711715.44  205.43
  -5   1  -711401.14  207.77
   5   1   711175.75  191.85
  -5   1  -711301.03  201.63
  -5  -1  -711712.98  204.32
  -5  -1  -711436.72  209.28
   5  -1   711077.91  200.00
   5  -1   711447.40  193.42
  -5   1  -8 3888.80  103.65
   5   1   8 3861.32   96.10
   5   1   8 3676.82   93.61
  -5  -1  -8 3957.53   99.57
   5  -1   8 3887.17   99.84
  -5  -1  -8 3903.33  103.92
   5  -1   8 3891.20   98.03
   5   1   9 1157.05   46.76
   5   1   9 1110.22   41.15
  -5   1  -9 1150.43   54.27
  -5  -1  -9 1187.69   46.71
   5  -1   9 1136.86   43.88
   5   1  10 1472.44   50.38
   5   1  10 1600.65   52.16
  -5   1 -10 1608.53   59.61
   5  -1  10 1538.50   49.57
  -5  -1 -10 1581.29   56.54
   5   1  11 1197.00   47.23
   5   1  11 1258.95   46.11
  -5   1 -11 1193.83   50.51
  -5  -1 -11 1245.85   51.39
   5  -1  11 1251.07   46.56
   5   1  12 3670.32   80.75
  -5   1 -12 3551.87   89.97
   5  -1  12 3541.50   77.87
  -5  -1 -12 3685.74   94.42
  -5   1 -13 1592.04   59.64
   5   1  13 1528.71   50.51
   5  -1  13 1586.65   50.90
  -5  -1 -13 1595.08   59.63
  -5   1 -14  146.27   21.98
   5   1  14  149.96   18.70
  -5  -1 -14  140.50   21.01
   5  -1  14  129.86   18.03
  -5   1 -15  399.43   30.84
   5   1  15  403.38   27.79
   5  -1  15  400.08   25.65
  -5  -1 -15  414.09   31.64
   5   1  16 3170.30   71.98
  -5   1 -16 3113.51   88.18
   5  -1  16 3131.44   72.22
   5   1  17  779.70   36.13
  -5   1 -17  772.04   44.20
   5  -1  17  750.65   33.89
  -5   2  17 1649.21   57.58
  -5  -2  17 1646.88   52.87
  -5   2  16 2712.46   70.31
  -5  -2  16 2766.18   74.60
  -5  -2  16 2731.27   69.42
  -5   2  15 4068.46   89.16
  -5  -2  15 4357.39   95.57
  -5  -2  15 4394.96   97.64
  -5   2  14  144.27   18.28
  -5  -2  14  165.26   18.59
  -5  -2  14  174.50   24.06
  -5  -2  13 2033.08   59.44
  -5  -2  13 2100.33   66.52
  -5  -2  12 6232.64  121.91
  -5  -2  12 6143.89  133.73
  -5  -2  11 8803.91  138.18
  -5  -2  11 9024.80  155.88
  -5   2  10  100.92   28.52
  -5  -2  10   86.16   16.26
  -5  -2  10  100.06   17.76
  -5   2   9 2872.14   93.61
   5   2  -9 2723.09   68.46
  -5  -2   9 2724.05   73.47
  -5  -2   9 2893.82   87.51
  -5  -2   9 2745.78   69.14
  -5   2   812243.04  243.89
   5   2  -811871.25  214.72
  -5  -2   812400.54  236.18
  -5  -2   812047.68  219.06
  -5  -2   812856.23  247.04
   5   2  -7 1753.61   59.42
   5   2  -7 1751.10   59.32
  -5  -2   7 1775.88   61.15
  -5  -2   7 1735.06   54.64
   5   2  -6 1805.62   57.46
   5   2  -6 1840.22   64.91
  -5  -2   6 1817.47   61.08
  -5  -2   6 1752.03   52.65
   5  -2  -6 1738.56   65.23
   5   2  -521826.90  313.73
   5   2  -520682.80  289.43
  -5   2   520258.71  277.10
  -5  -2   520654.63  276.68
  -5  -2   521299.64  300.90
   5   2  -411886.71  187.12
  -5   2   411738.17  180.34
   5   2  -411821.84  180.25
   5  -2  -411216.50  171.43
  -5  -2   411182.90  177.18
  -5  -2   411686.96  172.67
   5   2  -310182.53  169.75
  -5   2   3 9912.38  159.31
   5   2  -3 9987.55  166.60
  -5  -2   3 9793.22  154.67
  -5  -2   310229.24  180.36
   5  -2  -3 9755.13  165.87
  -5   2   2   66.30   12.38
   5   2  -2   54.28   15.04
  -5  -2   2   56.85   10.55
   5  -2  -2   56.92    8.74
   5   2  -110702.29  210.28
  -5   2   110555.30  204.90
   5  -2  -110352.50  189.78
  -5  -2   110065.33  207.80
   5  -2   040835.95  228.96
   5   2   133383.97  419.62
   5  -2   133612.06  373.43
  -5  -2  -132487.31  368.56
   5   2   2 1060.13   44.07
  -5   2  -2 1070.63   45.62
   5   2   2 1085.83   48.74
   5  -2   2 1261.90   42.81
  -5  -2  -2 1066.12   38.60
  -5  -2  -2 1043.28   52.68
   5   2   3 7246.86  134.78
  -5   2  -3 7054.52  134.27
   5   2   3 7306.25  126.58
  -5  -2  -3 7116.18  120.82
   5  -2   3 6932.63  123.24
  -5  -2  -3 7094.60  138.16
   5   2   426271.98  322.62
   5   2   426744.08  315.54
  -5  -2  -426579.61  356.78
  -5  -2  -427377.61  314.91
   5   2   5 1774.03   52.39
   5   2   5 1745.02   57.22
  -5  -2  -5 1784.88   51.19
   5  -2   5 1792.55   56.45
  -5  -2  -5 1778.47   60.74
   5   2   6  184.93   19.02
  -5   2  -6  202.96   31.37
   5   2   6  184.87   23.23
  -5  -2  -6  189.85   18.82
   5  -2   6  188.54   19.81
  -5  -2  -6  224.82   31.35
  -5   2  -7 8731.86  182.78
   5   2   7 8199.12  160.91
   5   2   7 8770.23  174.41
  -5  -2  -7 8479.40  182.42
  -5  -2  -7 8913.40  170.12
   5  -2   7 8992.92  174.70
   5   2   8 7166.61  149.74
   5   2   8 6593.21  134.17
  -5   2  -8 6972.98  154.41
  -5  -2  -8 7273.55  148.93
  -5  -2  -8 6729.38  146.25
   5   2   9 1378.25   50.15
   5   2   9 1547.08   52.49
  -5   2  -9 1510.76   56.95
  -5  -2  -9 1417.26   51.44
   5  -2   9 1291.61   47.71
  -5  -2  -9 1598.29   53.27
   5   2  10  219.37   22.21
   5   2  10  190.55   18.36
  -5   2 -10  225.19   23.68
   5  -2  10  195.52   18.34
  -5  -2 -10  209.41   22.57
   5   2  11 2275.16   61.81
   5   2  11 2616.11   67.30
  -5   2 -11 2600.42   78.41
   5  -2  11 2425.06   62.89
  -5  -2 -11 2674.61   74.00
   5   2  12 5995.24  107.25
  -5   2 -12 5861.47  119.63
  -5  -2 -12 6041.10  118.54
   5  -2  12 5811.73  101.43
   5   2  13 1123.39   46.72
  -5   2 -13 1129.37   49.87
   5  -2  13 1082.62   40.73
  -5  -2 -13 1168.00   49.84
   5   2  14   49.61   13.68
  -5   2 -14   55.14   17.67
   5  -2  14   60.61   14.12
  -5  -2 -14   55.24   15.77
  -5   2 -15 2500.78   74.16
   5   2  15 2590.07   67.20
   5  -2  15 2485.72   66.09
  -5   2 -16 2159.63   69.71
   5   2  16 2214.05   59.97
   5  -2  16 2151.07   59.83
  -5   2 -17 1342.51   60.42
   5   2  17 1334.53   47.30
   5  -2  17 1324.81   45.67
  -5   3  17  202.72   21.66
  -5  -3  17  251.57   22.12
  -5  -3  17  212.06   23.66
  -5   3  16  236.47   23.42
  -5  -3  16  258.00   25.22
  -5  -3  16  247.14   21.85
  -5   3  15  172.22   20.92
  -5  -3  15  172.83   18.94
  -5  -3  15  173.61   21.67
  -5   3  14 5951.39  116.87
  -5  -3  14 6049.04  119.62
  -5  -3  14 5885.73  110.84
  -5   3  13  335.98   27.12
  -5  -3  13  341.29   28.87
  -5  -3  13  319.61   24.52
  -5   3  12   83.74   15.04
  -5  -3  12   84.64   15.61
  -5  -3  12   86.16   13.58
  -5   3  11 2147.11   65.00
  -5  -3  11 2077.24   57.75
  -5  -3  11 2155.09   69.33
  -5   3  10 7312.30  126.89
  -5  -3  10 7366.40  134.20
  -5  -3  10 7403.94  122.24
   5   3  -9 2853.45   76.90
  -5   3   9 2952.20   76.97
  -5  -3   9 2977.10   69.02
  -5  -3   9 3010.89   80.04
  -5   3   8  279.67   23.81
   5   3  -8  268.58   23.33
  -5  -3   8  291.89   23.15
  -5  -3   8  292.43   29.97
   5   3  -7 4048.04  106.80
  -5   3   7 4032.98  100.74
   5   3  -7 3843.49  102.03
  -5  -3   7 3980.47   97.98
  -5  -3   7 4123.16  109.86
   5   3  -611760.31  221.46
   5   3  -611059.29  211.47
  -5   3   611356.47  217.50
  -5  -3   611145.42  204.40
   5  -3  -610928.43  267.66
  -5  -3   611612.18  219.39
   5  -3  -611057.94  200.37
  -5   3   5  840.55   39.54
   5   3  -5  816.65   41.04
   5   3  -5  881.45   43.05
  -5  -3   5  819.97   36.16
   5  -3  -5  871.78   37.09
  -5  -3   5  825.42   40.59
   5  -3  -5  813.73   38.25
   5   3  -4   95.65   15.98
  -5   3   4  100.85   14.02
  -5   3   4   85.67   14.49
  -5  -3   4   86.29   13.10
   5  -3  -4   83.18   11.67
   5  -3  -4   78.01   23.24
  -5  -3   4   96.81   13.18
  -5   3   3 1852.97   60.04
  -5   3   3 1882.23   64.58
   5   3  -3 1851.94   65.48
  -5  -3   3 1843.63   56.77
   5  -3  -3 1859.24   49.87
   5  -3  -3 1891.47   57.64
   5   3  -220779.66  274.68
  -5   3   221214.03  298.91
   5   3  -221119.34  283.48
  -5   3   220750.60  271.63
   5  -3  -221513.46  302.91
  -5  -3   220534.32  265.31
   5  -3  -220685.46  248.78
  -5   3   1 1748.81   57.54
  -5   3   1 1951.19   66.26
   5   3  -1 1834.82   61.19
   5  -3  -1 1913.16   58.37
   5  -3  -1 1779.79   51.44
  -5  -3   1 1702.98   53.96
   5   3   0  320.91   24.89
  -5   3   0  307.81   26.33
  -5   3   0  300.65   24.21
   5  -3   0  338.42   24.89
   5  -3   0  290.83   20.79
  -5  -3   0  301.14   23.92
  -5   3  -1 5384.01  114.17
   5   3   1 5364.84  111.22
  -5   3  -1 5270.70  119.45
   5  -3   1 5281.06  100.06
  -5  -3  -1 5412.51  107.62
   5  -3   1 5385.43  115.36
  -5   3  -219182.26  283.30
   5   3   218959.67  261.63
   5  -3   218703.78  269.06
  -5  -3  -218627.28  268.94
  -5  -3  -218502.87  300.34
   5  -3   218382.13  254.50
   5  -3   219091.02  273.45
   5   3   3  612.18   34.41
  -5   3  -3  642.27   37.12
   5   3   3  603.18   32.78
  -5  -3  -3  594.97   40.88
  -5  -3  -3  634.90   30.97
   5  -3   3  598.64   33.96
   5  -3   3  663.41   32.97
   5  -3   3  609.06   32.81
   5   3   4 1354.01   48.73
  -5   3  -4 1344.07   53.99
   5   3   4 1333.10   49.14
  -5  -3  -4 1274.41   63.89
   5  -3   4 1375.55   46.86
  -5  -3  -4 1334.25   44.79
   5  -3   4 1297.21   48.91
   5  -3   4 1300.52   47.67
   5   3   515832.51  259.47
   5   3   515069.70  251.87
  -5   3  -514902.40  250.29
   5  -3   514724.13  249.12
  -5  -3  -515623.98  248.74
  -5  -3  -515234.15  268.50
   5   3   6 4224.48  104.30
  -5   3  -6 4211.11  102.54
   5   3   6 4418.07  106.84
  -5  -3  -6 4486.63  100.01
   5  -3   6 3908.81   99.38
  -5  -3  -6 4271.89  108.56
  -5   3  -7   86.59   14.27
   5   3   7  140.03   16.52
   5   3   7   86.63   13.46
  -5  -3  -7   97.03   12.22
  -5  -3  -7   96.18   13.63
   5   3   8 1313.49   48.82
   5   3   8 1160.32   44.59
  -5   3  -8 1327.44   53.57
  -5  -3  -8 1420.97   46.32
  -5  -3  -8 1277.99   48.85
   5   3   9 2588.44   69.16
  -5   3  -9 2596.22   77.33
  -5  -3  -9 2728.05   67.70
  -5  -3  -9 2586.14   73.23
  -5   3 -10 4656.56  107.59
   5   3  10 4500.56   93.98
   5   3  11  435.94   26.98
  -5   3 -11  446.23   31.29
  -5  -3 -11  458.67   29.70
  -5   3 -12  352.97   28.71
   5   3  12  342.17   28.34
  -5  -3 -12  350.62   27.16
  -5   3 -13 1022.87   47.74
   5   3  13 1010.43   41.04
   5   3  14 3629.94   81.75
  -5   3 -14 3609.10   95.47
   5   3  15  480.85   28.39
  -5   3 -15  483.81   32.69
  -5   3 -16   22.31   16.53
   5   3  16   20.04   13.52
  -5   4  16  253.98   25.30
  -5  -4  16  284.02   22.95
  -5  -4  16  266.18   26.04
  -5   4  15  134.72   20.22
  -5  -4  15  141.11   18.53
  -5  -4  15  119.59   18.45
  -5   4  14   40.97   13.00
  -5  -4  14   40.66   15.78
  -5  -4  14   42.81   12.76
  -5   4  13 2347.28   68.34
  -5  -4  13 2351.66   61.34
  -5  -4  13 2388.02   72.70
  -5   4  12 1332.13   50.54
  -5  -4  12 1350.39   48.05
  -5  -4  12 1352.35   54.64
  -5   4  11  339.97   26.57
  -5  -4  11  347.11   26.95
  -5  -4  11  366.83   25.33
  -5   4  10  254.46   22.83
  -5  -4  10  254.50   23.56
  -5  -4  10  254.99   21.86
  -5   4   9   44.69   17.44
  -5  -4   9   45.46   10.46
  -5  -4   9   51.71   22.30
  -5   4   8 3755.01   90.44
   5   4  -8 3437.76   86.75
  -5  -4   8 3844.69  100.17
  -5  -4   8 3739.92   87.61
   5   4  -7  146.78   19.93
  -5   4   7  166.45   17.90
  -5  -4   7  162.75   17.89
  -5  -4   7  151.34   15.57
   5   4  -6 2030.81   66.31
  -5   4   6 2052.83  102.66
  -5  -4   6 2132.79   67.69
  -5  -4   6 2058.42   58.99
  -5   4   5  169.48   18.24
   5   4  -5  154.60   18.13
   5  -4  -5  157.51   15.35
   5  -4  -5  178.61   17.60
  -5  -4   5  158.11   16.23
  -5   4   4  224.21   20.66
  -5   4   4  226.83   23.20
   5   4  -4  224.00   21.80
   5  -4  -4  213.91   19.04
  -5  -4   4  205.67   19.54
   5  -4  -4  221.11   18.15
   5   4  -3 1338.77   56.64
  -5   4   3 1333.75   55.35
  -5   4   3 1347.86   52.21
   5   4  -3 1310.26   50.54
  -5  -4   3 1280.93   45.81
   5  -4  -3 1297.56   45.13
   5  -4  -3 1279.42   43.28
  -5  -4   3 1268.69   50.27
  -5   4   2 1268.44   51.56
  -5   4   2 1338.96   55.80
   5   4  -2 1283.76   49.33
  -5  -4   2 1283.92   49.69
  -5  -4   2 1247.33   47.48
   5  -4  -2 1249.87   50.36
   5  -4  -2 1282.12   47.44
  -5  -4   2 1189.59   52.53
  -5   4   1 1211.70   52.07
   5   4  -1 1215.39   50.00
  -5   4   1 1181.02   48.24
   5  -4  -1 1211.76   42.60
   5  -4  -1 1238.46   49.56
  -5  -4   1 1178.37   48.19
  -5   4   0    9.21    7.19
   5   4   0   11.33    7.25
  -5   4   0   12.63    7.20
   5  -4   0   27.81    8.35
  -5  -4   0   18.97    7.66
   5  -4   0    6.50    7.59
  -5   4  -1 2462.36   81.54
   5   4   1 2278.90   75.08
  -5   4  -1 2413.69   76.10
  -5  -4  -1 2323.16   71.09
   5  -4   1 2323.77   69.64
   5  -4   1 2378.33   72.70
   5   4   2  245.80   23.47
  -5   4  -2  245.57   23.49
   5  -4   2  238.25   22.30
   5  -4   2  256.51   22.37
  -5  -4  -2  235.96   29.17
   5  -4   2  235.29   19.71
  -5  -4  -2  238.71   19.59
  -5   4  -3 1805.70   68.21
   5   4   3 1727.74   61.84
   5   4   3 1722.68   61.53
   5  -4   3 1800.72   63.47
   5  -4   3 1815.06   60.61
  -5  -4  -3 1745.66   60.01
  -5  -4  -3 1715.97   61.83
   5  -4   3 1810.20   66.43
  -5   4  -4   14.77    8.40
   5   4   4    5.02    6.35
   5   4   4   40.65    9.87
  -5  -4  -4   12.77    6.17
   5  -4   4    3.30    6.47
  -5  -4  -4    9.50    7.06
   5  -4   4    3.89    6.75
   5  -4   4    2.60    5.47
   5   4   5 4383.17  108.45
   5   4   5 4380.28  110.99
  -5   4  -5 4429.84  119.80
   5  -4   5 4366.06  108.65
  -5  -4  -5 4437.86   99.06
  -5  -4  -5 4159.32  117.13
   5   4   6  674.31   38.29
   5   4   6  673.14   35.07
  -5   4  -6  668.78   39.17
  -5  -4  -6  687.05   31.37
  -5  -4  -6  639.97   35.07
   5  -4   6  693.92   35.04
   5   4   7  362.82   26.39
   5   4   7  370.84   26.25
  -5  -4  -7  368.50   26.91
  -5  -4  -7  392.79   24.51
   5  -4   7  391.32   27.28
   5   4   8  478.69   33.51
   5   4   8  494.84   30.64
   5  -4   8  522.55   30.95
  -5  -4  -8  493.21   32.49
  -5  -4  -8  523.18   26.85
  -5   4  -9 6177.44  125.42
   5   4   9 6119.32  115.31
   5   4   9 5819.10  123.01
   5  -4   9 6331.36  115.05
  -5  -4  -9 6587.79  112.92
  -5  -4  -9 5941.61  118.44
  -5   4 -10  149.07   19.36
   5   4  10  120.30   16.98
   5  -4  10  126.35   15.49
  -5  -4 -10  132.91   20.67
   5   4  11 2769.50   70.93
  -5   4 -11 3001.13   84.31
   5  -4  11 3035.80   70.90
  -5  -4 -11 3189.72   76.47
  -5   4 -12   24.84   14.07
   5   4  12   18.66   11.33
   5  -4  12   28.08   12.31
   5   4  13 5937.36  109.07
  -5   4 -13 6173.35  122.95
   5  -4  13 6101.19  105.61
   5   4  14  365.93   26.11
  -5   4 -14  380.32   31.53
   5  -4  14  392.59   26.39
  -5   4 -15 1366.30   55.32
   5   4  15 1297.50   49.51
   5  -4  15 1405.36   47.78
  -5   5  15   21.57   17.31
  -5  -5  15   28.89   13.35
  -5  -5  15   25.33   15.78
  -5   5  14 1256.58   52.90
  -5  -5  14 1291.51   54.83
  -5  -5  14 1243.53   45.24
  -5   5  13 2816.35   74.59
  -5  -5  13 2868.26   77.77
  -5  -5  13 2785.97   67.03
  -5   5  12  913.35   44.00
  -5  -5  12  937.84   43.97
  -5  -5  12  920.14   40.21
  -5   5  11   14.52   14.70
  -5  -5  11   17.77   17.47
  -5  -5  11   17.19   10.39
  -5   5  10 4019.13   99.10
  -5  -5  10 4173.63   84.82
  -5  -5  10 4211.12   93.93
  -5   5   9 1834.41   59.58
  -5  -5   9 1730.77   55.82
  -5  -5   9 1892.15   62.66
  -5   5   8 1025.62   46.02
   5   5  -8  949.19   44.33
  -5  -5   8  992.18   41.35
  -5  -5   8 1035.71   46.02
  -5   5   7  187.97   19.55
   5   5  -7  185.10   20.01
  -5  -5   7  187.02   18.30
  -5  -5   7  202.92   21.46
  -5   5   6 5145.27  113.06
   5   5  -6 5062.04  111.98
   5  -5  -6 5138.25  142.16
   5  -5  -6 5032.37  243.53
  -5  -5   6 5025.69  107.14
  -5   5   5   24.56    9.78
   5   5  -5   29.19   10.25
   5  -5  -5   28.79   11.09
  -5  -5   5   26.49    8.63
   5  -5  -5   34.05    9.32
  -5   5   4  736.14   37.43
   5  -5  -4  727.83   32.75
  -5  -5   4  710.25   38.99
   5  -5  -4  710.33   39.47
  -5  -5   4  700.40   35.05
  -5   5   3 4195.25  105.92
  -5   5   3 4214.78  102.68
   5  -5  -3 4065.20   88.60
  -5  -5   3 4090.06   99.13
  -5  -5   3 4009.73   82.18
  -5  -5   3 3856.25   91.01
  -5   5   2 2838.14   89.75
  -5   5   2 2834.75   84.58
   5  -5  -2 2666.16   72.79
  -5  -5   2 2804.72   85.83
   5  -5  -2 2737.65   78.02
  -5  -5   2 2672.84   84.78
  -5  -5   2 2736.27   80.17
  -5   5   1  418.66   29.85
   5   5  -1  415.03   29.47
  -5   5   1  433.40   32.54
   5  -5  -1  417.73   28.73
  -5  -5   1  415.12   28.42
  -5  -5   1  424.03   31.15
   5  -5  -1  431.59   26.17
   5   5   0  315.11   24.77
  -5   5   0  324.32   25.43
  -5   5   0  317.58   27.23
   5  -5   0  312.94   24.30
   5  -5   0  327.36   22.77
  -5  -5   0  311.98   26.44
   5   5   1   58.37   13.80
  -5   5  -1   71.80   14.77
   5  -5   1   55.85   11.78
   5  -5   1   57.94   11.01
  -5  -5  -1   56.40   10.71
  -5   5  -2 2736.36   80.26
   5   5   2 2628.20   77.97
   5  -5   2 2615.48   80.43
  -5  -5  -2 2719.24   69.60
   5  -5   2 2599.13   65.91
  -5  -5  -2 2587.19  110.88
   5   5   3  731.91   39.36
  -5   5  -3  743.47   41.48
   5   5   3  724.58   42.48
  -5  -5  -3  724.11   39.32
   5  -5   3  744.49   39.03
  -5  -5  -3  717.43   36.39
  -5   5  -4  689.84   41.49
   5   5   4  657.40   35.10
   5   5   4  674.29   39.42
   5  -5   4  681.27   36.39
  -5  -5  -4  685.50   31.60
  -5  -5  -4  683.49   36.13
   5   5   5  215.44   22.10
   5   5   5  208.79   20.72
  -5   5  -5  246.72   26.60
  -5  -5  -5  224.68   18.70
   5  -5   5  224.01   20.96
  -5  -5  -5  223.46   20.65
   5   5   6 3977.89  102.64
  -5   5  -6 4125.04  106.75
   5   5   6 3936.27   98.78
  -5  -5  -6 3922.69  103.37
  -5  -5  -6 4072.73   85.08
   5  -5   6 4063.26   95.93
  -5   5  -7 1812.55   65.94
   5   5   7 1846.52   59.49
   5   5   7 1862.20   63.33
   5  -5   7 1876.27   57.55
  -5  -5  -7 1747.18   63.72
  -5  -5  -7 1867.00   49.95
   5   5   8   12.77   10.40
  -5   5  -8   33.37   12.74
   5  -5   8   10.87   11.14
  -5  -5  -8   52.09   11.03
  -5  -5  -8   29.07    9.70
   5   5   9 2547.43   68.37
   5  -5   9 2552.05   66.78
  -5  -5  -9 2739.20   64.38
  -5   5 -10 2758.25   78.39
   5   5  10 2822.47   76.05
  -5  -5 -10 3087.21   70.31
   5  -5  10 2908.10   71.22
  -5   5 -11 4652.40  107.19
   5   5  11 4561.44  100.32
   5  -5  11 4896.11   98.62
   5   5  12 1369.46   51.67
  -5   5 -12 1448.32   57.75
   5  -5  12 1478.31   50.40
   5   5  13 5443.67  109.51
  -5   5 -13 5813.34  114.84
   5  -5  13 6017.19   99.43
  -5   5 -14  382.32   29.59
   5   5  14  347.30   27.14
   5  -5  14  365.72   26.75
   5   5  15 1354.22   51.89
   5  -5  15 1422.86   57.96
   5  -5  15 1448.37   48.06
  -5   6  14  315.50   33.60
  -5  -6  14  319.65   23.33
  -5  -6  14  332.27   27.11
  -5   6  13 2065.72   70.84
  -5  -6  13 2090.41   59.76
  -5  -6  13 2134.48   68.25
  -5   6  12 6035.54  110.36
  -5  -6  12 6060.22  116.02
  -5  -6  12 6065.22   96.86
  -5   6  11 3946.87   91.94
  -5  -6  11 4003.62   92.86
  -5  -6  11 3947.25   81.44
  -5   6  10  143.11   19.82
  -5  -6  10  139.30   17.87
  -5  -6  10  154.05   20.13
  -5   6   9 3884.52   87.84
  -5  -6   9 3869.70   80.71
  -5  -6   9 3895.72   91.37
  -5   6   8 7422.81  186.80
  -5  -6   8 7613.98  189.62
  -5   6   7 7769.96  129.45
  -5  -6   7 7433.60  122.13
  -5   6   6 2087.83   65.30
  -5  -6   6 2075.71   58.86
  -5  -6   6 1987.61   62.60
  -5   6   5 3881.55   94.80
  -5  -6   5 3627.32   90.25
  -5  -6   5 3841.50   94.92
  -5  -6   5 3835.61   88.82
   5  -6  -5 3732.29   96.21
  -5   6   4 7268.58  132.69
  -5  -6   4 7047.01  126.89
  -5  -6   4 7104.80  120.22
   5  -6  -4 7130.26  139.65
   5  -6  -4 7174.76  116.83
  -5  -6   4 6743.66  127.46
  -5   6   3 3186.25   80.27
   5  -6  -3 3242.92   93.83
   5  -6  -3 3252.08   73.14
  -5  -6   3 3248.95   82.06
  -5  -6   3 3111.08   83.16
  -5  -6   3 3191.68   76.98
  -5   6   2  198.23   20.97
  -5  -6   2  201.05   20.17
  -5  -6   2  206.68   21.40
   5  -6  -2  193.03   22.14
   5  -6  -2  207.31   17.99
  -5  -6   2  202.04   20.14
  -5   6   1 3300.04   80.40
   5  -6  -1 3194.72   75.12
  -5  -6   1 3333.34  133.47
  -5  -6   1 3386.51   86.03
  -5  -6   1 3272.77   80.92
  -5   6   0 5504.41  117.45
  -5   6   0 5402.37  128.88
   5  -6   0 5366.99  110.00
  -5  -6   0 5427.04  116.42
  -5  -6   0 5636.79  131.30
  -5   6  -1 2515.81   79.51
  -5  -6  -1 2410.64  384.46
  -5  -6  -1 2400.54   68.03
  -5  -6  -1 2420.49  117.72
   5  -6   1 2418.93   68.73
  -5   6  -2  226.71   24.81
  -5  -6  -2  208.61   19.14
   5  -6   2  200.64   19.30
  -5   6  -3 9361.19  164.78
   5   6   3 9113.22  168.80
   5   6   3 9453.28  154.78
   5  -6   3 8989.52  156.38
  -5  -6  -3 9302.68  154.83
  -5  -6  -3 9389.46  143.41
   5   6   4 3840.10   98.60
   5   6   4 3889.01  102.15
  -5   6  -4 3895.04   98.48
   5  -6   4 3910.82   92.02
  -5  -6  -4 3735.91   95.06
  -5  -6  -4 3785.92   79.32
  -5   6  -5  659.72   39.27
   5   6   5  663.70   39.51
   5   6   5  629.35   37.45
  -5  -6  -5  645.79   29.81
   5  -6   5  642.84   35.56
  -5   6  -6  284.80   32.32
   5   6   6  279.39   26.85
  -5  -6  -6  270.50   24.31
   5  -6   6  276.40   23.21
  -5   6  -7 6871.40  133.76
   5   6   7 6664.64  121.14
   5  -6   7 6741.20  118.85
  -5  -6  -7 6863.09  111.31
  -5   6  -8 2660.85   80.21
   5   6   8 2619.82   70.67
  -5  -6  -8 2700.40   59.42
   5  -6   8 2686.24   70.70
  -5   6  -9 2458.83   78.30
   5   6   9 2463.04   70.51
   5  -6   9 2521.10   68.24
   5   6  10  274.72   29.20
   5  -6  10  309.29   24.64
   5  -6  11 1952.02   59.06
   5  -6  12 1497.39   54.81
   5  -6  13  105.17   17.80
   5  -6  13  106.55   19.32
  -5   7  12  835.07   42.84
  -5  -7  12  823.44   42.50
  -5   7  11 1658.05   57.22
  -5  -7  11 1676.47   58.54
  -5   7  10  122.55   18.20
  -5  -7  10  133.30   19.38
  -5   7   9 2486.82   67.28
  -5   7   8  237.73   23.92
  -5   7   7 9050.08  135.19
  -5  -7   7 9070.45  137.09
  -5   7   6 1297.49   49.67
  -5  -7   6 1351.45   52.03
  -5   7   5 1155.34   50.36
  -5  -7   5 1199.47   49.76
  -5   7   4    5.65   11.15
   5  -7  -4   13.79   10.84
  -5  -7   4    6.52    9.90
  -5   7   3 9907.42  151.89
   5  -7  -310087.52  167.00
  -5  -7   3 9815.43  149.83
  -5   7   2 2871.66   73.67
   5  -7  -2 2881.20   83.45
  -5  -7   2 2903.94   73.32
  -5   7   110840.35  163.03
  -5  -7   110850.05  154.00
   5  -7  -110851.06  164.42
  -5  -7   0 1341.65   51.37
   5  -7   0 1286.59   54.99
   5  -7   0 1246.58   50.32
  -5  -7  -1 7948.08  130.61
   5  -7   1 7425.29  134.70
   5  -7   1 7543.43  128.14
  -5  -7  -2 3522.61   83.56
   5  -7   2 3496.95   84.48
   5  -7   2 3335.56   90.25
   5  -7   3 6741.03  127.21
   5  -7   3 6620.71  129.98
  -5  -7  -3 6943.52  118.70
   5  -7   4  106.99   17.56
  -5  -7  -4  107.42   14.84
   5  -7   4  101.71   16.13
   5  -7   5 5042.09  138.72
  -5  -7  -5 4977.26  127.68
  -5  -7  -6   52.64   10.59
   5  -7   6   56.92   13.80
   5  -7   7 5556.82  113.16
   5  -7   7 5611.46  105.98
  -5  -7  -7 5898.99   96.21
   5  -7   8 3804.16   91.30
   5  -7   8 4043.91   91.29
   5  -7   9 2297.25   73.54
   5  -7   9 2345.29   71.81
   5  -7  10   86.67   19.66
   5  -7  10   89.14   16.05
   5  -7  11 2258.37   67.20
   5  -7  12  991.71   43.66
  -5   8  10   23.85   14.28
  -5   8   9  735.48   39.58
  -5  -8   9  713.34   38.72
  -5   8   8   62.62   15.83
  -5  -8   8   60.85   15.58
  -5   8   7  997.54   43.77
  -5  -8   7 1000.94   45.29
  -5   8   6  367.77   27.86
  -5  -8   6  356.11   28.55
  -5   8   5  558.93   39.97
  -5  -8   5  573.34   36.05
  -5   8   4  104.17   16.69
  -5  -8   4  110.81   18.83
  -5   8   3  438.47   33.36
  -5  -8   3  423.77   30.24
  -5   8   2  440.60   29.23
  -5  -8   2  447.22   30.25
   5  -8  -2  470.67   33.56
   5  -8  -1 1429.04   61.63
  -5  -8   1 1467.96   55.61
  -5  -8   0    9.12   11.49
   5  -8   0   10.37   11.75
   5  -8   0   12.47   11.64
   5  -8   1 1409.96   56.44
   5  -8   1 1399.48   51.58
  -5  -8  -1 1481.68   52.99
   5  -8   2 3248.38   89.64
   5  -8   2 3222.78   87.24
  -5  -8  -2 3462.57   84.45
   5  -8   3  461.81   30.34
  -5  -8  -3  481.81   30.31
   5  -8   3  437.82   36.71
   5  -8   4 1122.89   48.98
   5  -8   4 1173.80   52.86
  -5  -8  -4 1200.92   43.53
   5  -8   5  420.26   28.81
   5  -8   5  403.21   29.98
  -5  -8  -5  433.03   26.75
   5  -8   6 3038.38   75.24
   5  -8   6 2911.90   80.35
   5  -8   7  570.54   31.76
   5  -8   7  529.61   32.77
   5  -8   8  506.21   35.02
   5  -8   8  481.49   31.34
   5  -8   9  131.64   18.06
   5  -8   9  129.75   20.01
   5  -8  10  570.49   33.67
   5  -8  10  540.65   34.78
  -5   9   8    9.36   13.96
  -5  -9   8   12.08   13.12
  -5   9   7  877.05   43.49
  -5  -9   7  856.99   45.20
  -5   9   6  350.47   27.40
  -5  -9   6  348.87   27.68
  -5   9   5  129.75   19.51
  -5  -9   5  121.26   18.46
  -5   9   4  387.90   28.95
  -5  -9   4  399.33   29.23
  -5   9   3 3419.54   84.42
  -5  -9   3 3397.23   81.47
   5  -9  -2  662.82   36.02
  -5  -9   2  649.96   35.70
   5  -9  -1 2191.08   66.66
  -5  -9   1 2256.85   71.01
   5  -9   0  527.61   33.42
   5  -9   0  549.52   34.24
  -5  -9   0  544.64   32.69
   5  -9   1 1243.92   52.19
  -5  -9  -1 1309.55   49.18
   5  -9   1 1252.72   55.32
   5  -9   2  361.33   28.51
  -5  -9  -2  386.93   25.98
   5  -9   2  373.98   27.04
  -5  -9  -3 2508.92   67.47
   5  -9   3 2369.44   73.18
   5  -9   3 2504.63   71.53
   5  -9   4 1554.68   59.09
   5  -9   4 1644.81   56.76
   5  -9   5  131.73   18.70
   5  -9   5  110.91   18.25
   5  -9   6   97.33   18.54
   5  -9   6   99.47   18.70
   5  -9   7 1719.54   60.84
   5  -9   7 1656.20   58.95
  -5 -10   1 1149.51   47.26
   5 -10   0 2597.31   80.87
  -5 -10   0 2679.49   82.28
   5 -10   1  998.54   48.50
  -5 -10  -1 1059.21   45.38
  -6   0  17   10.59   13.05
  -6   0  16  123.89   16.87
  -6   0  15    4.54    9.31
  -6   0  14  912.59   42.05
  -6   0  14  918.01   39.59
  -6   0  13    2.11    9.39
  -6   0  13    8.22   19.88
  -6   0  12  457.45   32.06
  -6   0  12  449.60   28.17
  -6   0  11   16.27   10.72
  -6   0  11    7.87    7.98
  -6   0  11   11.94    9.64
  -6   0  10  210.67   22.85
  -6   0  10  217.78   20.94
  -6   0  10  225.35   25.77
  -6   0   9   14.90    9.00
  -6   0   9    6.63    8.24
  -6   0   8 7750.34  159.12
   6   0  -8 7622.08  168.57
  -6   0   8 7704.70  160.59
   6   0  -8 7742.64  148.75
   6   0  -7   14.21    5.90
  -6   0   7    5.44   17.07
   6   0  -7    9.50    7.76
  -6   0   7   13.71    7.42
   6   0  -6 4960.77   98.37
   6   0  -6 4877.10  116.26
  -6   0   6 4995.03  106.76
  -6   0   6 4834.32  105.69
   6   0  -5    7.16    5.67
  -6   0   5   20.67    9.12
  -6   0   5   53.63   12.92
   6   0  -5   10.58    7.19
  -6   0   410170.35  156.44
  -6   0   410220.51  173.29
   6   0  -410129.74  167.22
   6   0  -410192.21  154.97
  -6   0   3    3.58    4.22
  -6   0   3    6.41    4.42
   6   0  -3   14.81    6.17
   6   0  -3   15.03    6.17
   6   0  -2 5563.58  124.13
   6   0  -2 5671.38  130.01
  -6   0   2 5607.66  131.29
  -6   0   2 5430.81  115.08
  -6   0   1   12.28    4.71
  -6   0   1    1.99    4.14
   6   0  -1    0.67    3.51
   6   0  -1    3.99    3.77
  -6   0   0   54.08   10.90
  -6   0   0   97.19   12.63
   6   0   0   52.82    8.50
   6   0   1    3.62    4.09
   6   0   1    5.19    5.38
   6   0   2 4889.77  112.14
   6   0   2 5105.74  111.92
   6   0   3    2.23    5.49
   6   0   3    9.07    6.05
  -6   0  -3    9.42    4.84
  -6   0  -3    3.21    4.75
   6   0   424238.76  307.54
  -6   0  -424643.76  295.95
  -6   0  -423875.73  305.09
   6   0   424194.64  281.63
  -6   0  -5    4.90    7.64
   6   0   5    4.46    4.50
  -6   0  -5   10.27    5.49
   6   0   5    4.81    6.31
  -6   0  -6 6196.60  133.60
   6   0   6 6118.53  122.64
   6   0   6 6257.27  132.63
  -6   0  -6 6296.60  130.20
   6   0   7   49.69   10.56
  -6   0  -7    5.54    6.51
   6   0   7   41.38   10.41
  -6   0  -7   22.02   14.58
   6   0   828782.55  448.83
   6   0   826861.76  418.44
  -6   0  -827736.51  440.78
  -6   0  -828146.97  445.17
   6   0   9    7.14    6.87
  -6   0  -9   17.96    8.36
   6   0   9   24.34    7.85
  -6   0 -10  817.67   40.79
   6   0  10  818.80   36.96
   6   0  11    8.54    7.71
  -6   0 -11    4.12    8.05
   6   0  12 7194.61  115.23
  -6   0 -12 7185.10  129.77
   6   0  13    4.15    8.80
  -6   0 -13   13.92   12.72
  -6   0 -14  862.16   42.70
   6   0  14  857.39   37.73
   6   0  15    0.62   12.49
  -6   0 -15    8.56   13.86
  -6   0 -16 9043.67  141.80
   6   0  16 8798.99  115.93
   6   0  17    3.93   14.62
  -6   1  17 3453.45   78.52
  -6  -1  17 3476.84   80.67
  -6   1  16  723.19   37.44
  -6  -1  16  702.29   35.30
  -6   1  15 2689.22   71.46
  -6  -1  15 2710.92   70.17
  -6  -1  15 2650.22   76.29
  -6   1  14  401.83   27.83
  -6  -1  14  384.49   30.34
  -6  -1  14  397.04   27.60
  -6   1  13 3158.82   76.02
  -6  -1  13 3213.80   81.58
  -6  -1  13 3129.87   71.61
  -6   1  12 1689.18   54.81
  -6   1  12 1702.66   57.91
  -6  -1  12 1696.88   60.37
  -6  -1  12 1666.63   53.34
  -6   1  11 8540.32  142.96
  -6   1  11 8598.13  139.57
  -6   1  11 8929.82  157.12
  -6  -1  11 8974.99  159.79
  -6  -1  11 8597.21  148.58
  -6  -1  11 8540.41  136.70
  -6   1  10  218.20   29.82
  -6   1  10  236.49   25.19
  -6   1  10  241.86   20.34
  -6  -1  10  239.78   25.55
  -6  -1  10  250.48   24.94
  -6  -1  10  239.34   20.61
  -6   1   9 6724.27  129.52
  -6   1   9 6645.34  129.47
  -6   1   9 6678.67  151.05
  -6  -1   9 6726.78  138.12
  -6  -1   9 6735.38  140.61
  -6  -1   9 6384.28  122.85
   6   1  -8 1592.26   60.97
  -6   1   8 1614.79   59.69
   6   1  -8 1537.27   48.56
  -6   1   8 1621.75   57.79
  -6  -1   8 1623.17   57.55
  -6  -1   8 1593.43   60.80
   6  -1  -8 1493.26   58.03
   6   1  -7 8189.63  168.49
  -6   1   7 8286.03  159.46
  -6   1   7 7895.79  154.38
   6   1  -7 8055.75  148.69
  -6  -1   7 8127.19  161.09
   6  -1  -7 8551.06  159.61
  -6  -1   7 8251.74  156.28
   6  -1  -7 7953.46  167.83
  -6   1   6 4489.54   96.86
   6   1  -6 4756.50  124.23
   6   1  -6 4420.63   91.62
  -6   1   6 4685.71  108.86
   6  -1  -6 4490.76  124.60
  -6  -1   6 4797.82  108.35
  -6  -1   6 4707.76  102.05
   6  -1  -6 4897.59   97.38
   6   1  -5 2507.92   65.18
  -6   1   5 2517.54   73.36
   6   1  -5 2576.53   73.93
  -6   1   5 2561.60   74.99
  -6  -1   5 2414.48   70.34
   6  -1  -5 2411.04   74.73
   6  -1  -5 2526.74   66.18
  -6  -1   5 2579.52   71.91
  -6   1   4 2934.94   67.70
   6   1  -4 2960.98   79.16
   6   1  -4 2986.11   65.95
  -6   1   4 3104.42   76.95
  -6  -1   4 3024.38   79.35
   6  -1  -4 2955.54   71.46
   6  -1  -4 2988.31   69.60
  -6  -1   4 2847.58   77.59
   6   1  -321395.04  278.18
  -6   1   322316.02  286.96
  -6   1   322750.18  275.56
   6   1  -322286.73  276.30
  -6  -1   321672.38  284.58
  -6  -1   322229.83  296.43
   6  -1  -322662.34  281.67
   6  -1  -321983.21  274.55
   6   1  -2 5801.64  112.43
  -6   1   2 5654.82  112.58
   6   1  -2 5899.99  113.48
  -6   1   2 5590.77  116.36
   6  -1  -2 5842.63  114.41
  -6  -1   2 5790.53  110.52
  -6  -1   2 5675.10  120.94
   6  -1  -2 5749.02  103.48
   6   1  -1  476.78   29.28
  -6   1   1  499.93   34.00
  -6   1   1  549.63   28.44
   6   1  -1  426.43   25.93
   6  -1  -1  530.50   31.01
  -6  -1   1  485.62   33.26
   6  -1  -1  483.38   25.72
  -6  -1   1  499.68   27.22
  -6   1   0   64.82   10.13
   6   1   0   60.91   13.41
  -6   1   0   54.88   12.78
  -6  -1   0   59.54   11.38
   6  -1   0   85.52   12.33
   6  -1   0   67.71   11.46
  -6   1  -1 6519.31  153.98
   6   1   1 6086.06  126.28
  -6   1  -1 6207.10  133.10
   6   1   1 6208.59  148.96
   6   1   1 6534.37  151.58
   6  -1   1 6528.59  146.43
   6  -1   1 6261.08  129.10
   6   1   221479.48  275.77
   6   1   221643.29  270.29
   6   1   221238.14  287.32
  -6   1  -220775.12  262.33
  -6  -1  -221297.17  257.79
   6  -1   221835.58  281.83
   6   1   3 1870.87   59.18
   6   1   3 1912.94   51.63
   6  -1   3 1911.60   60.41
   6  -1   3 1854.61   57.59
  -6  -1  -3 1849.92   62.02
  -6  -1  -3 1924.64   51.20
   6   1   4 2988.87   93.32
  -6   1  -4 3130.06   73.90
   6   1   4 3284.62   67.15
  -6  -1  -4 3264.94   84.17
   6  -1   4 3228.61   69.16
  -6  -1  -4 3333.64   68.60
   6  -1   4 3237.05   75.87
   6   1   5 8312.60  147.51
  -6   1  -5 8534.66  153.63
  -6   1  -5 8313.01  149.52
   6   1   5 8359.51  134.82
  -6  -1  -5 8338.94  153.82
   6  -1   5 8273.46  150.31
   6  -1   5 8361.93  139.01
  -6  -1  -5 8593.41  143.12
  -6   1  -615121.70  254.81
   6   1   614818.47  235.56
   6   1   615483.80  256.67
  -6   1  -615093.48  255.49
   6  -1   615017.51  250.21
  -6  -1  -615319.66  248.31
   6  -1   615080.62  249.36
  -6  -1  -615128.87  253.25
   6   1   7    7.63    7.32
  -6   1  -7   13.08    8.13
  -6   1  -7    9.64    9.67
   6   1   7   10.88    8.43
  -6  -1  -7   22.21   10.98
   6  -1   7    9.38    7.81
  -6  -1  -7    9.79    9.58
   6  -1   7   47.12   10.74
   6   1   8   18.27   11.63
  -6   1  -8   21.44    9.58
   6   1   8   20.59    9.93
  -6  -1  -8   14.85    9.70
  -6  -1  -8   34.56    9.94
   6  -1   8   17.79    7.95
   6   1   9 3952.38   91.01
   6   1   9 4237.04  104.47
  -6   1  -9 4237.36  107.32
  -6  -1  -9 4273.91  103.50
   6  -1   9 4095.79   97.09
   6   1  10 4642.01   99.96
  -6   1 -10 4538.08  107.57
  -6  -1 -10 4600.92  104.54
   6  -1  10 4594.69   98.38
   6   1  11  123.80   15.36
  -6   1 -11  143.99   20.04
   6  -1  11  120.75   15.36
  -6  -1 -11  121.58   17.39
   6   1  12  792.60   35.78
  -6   1 -12  800.45   41.18
   6  -1  12  782.19   35.27
  -6  -1 -12  806.46   42.16
   6   1  13   14.31   11.17
  -6   1 -13   12.39   12.55
   6  -1  13   22.93    9.50
  -6  -1 -13   11.97   11.90
  -6   1 -14 6169.35  124.83
   6   1  14 6100.84  103.63
  -6  -1 -14 6246.56  128.06
   6  -1  14 6033.17  104.72
   6   1  15    4.33    9.72
  -6   1 -15    3.04   12.80
   6  -1  15    6.05    9.38
  -6  -1 -15    2.16   13.58
   6   1  16   71.20   17.49
  -6   1 -16   71.06   19.34
   6  -1  16   79.50   16.08
   6   1  17  202.87   19.55
  -6   1 -17  217.28   27.19
   6  -1  17  200.33   18.83
  -6  -2  17 4692.04  122.60
  -6  -2  16  891.77   42.65
  -6  -2  16  941.46   39.56
  -6  -2  15 1180.92   49.19
  -6  -2  15 1210.07   45.43
  -6  -2  14 3790.57   83.63
  -6  -2  14 3953.89   97.46
  -6  -2  13 1411.52   53.97
  -6  -2  13 1394.10   48.78
  -6  -2  12   72.03   15.22
  -6  -2  12   72.68   13.39
  -6  -2  11 1893.26   63.03
  -6  -2  11 1879.15   55.64
  -6   2  10 3412.88   97.59
  -6   2  10 2878.88   69.14
  -6  -2  10 3151.16   73.13
  -6  -2  10 3160.18   81.33
  -6   2   9 6483.18  132.61
  -6   2   9 7346.52  170.79
   6   2  -9 6426.56  136.16
  -6  -2   9 7230.96  155.19
  -6  -2   9 7257.16  154.25
  -6  -2   9 6921.71  136.68
   6   2  -8  127.92   16.19
   6   2  -8  111.95   17.51
  -6   2   8  117.94   19.27
  -6  -2   8  111.77   16.05
  -6  -2   8  111.87   14.09
  -6   2   7 7630.88  156.05
   6   2  -7 8281.86  172.37
   6   2  -7 8555.30  170.88
  -6  -2   7 8255.64  164.16
  -6  -2   7 8447.10  178.30
   6  -2  -7 7832.82  180.14
   6   2  -616793.79  274.30
  -6   2   616184.79  263.47
   6   2  -616972.54  280.01
  -6  -2   616794.46  266.95
   6  -2  -615572.82  248.83
   6  -2  -616432.16  299.50
  -6  -2   617045.88  284.92
   6   2  -5 3647.35   88.02
   6   2  -5 3677.99   92.60
  -6   2   5 3519.67   86.66
   6  -2  -5 3236.80  117.64
  -6  -2   5 3565.92   86.26
   6  -2  -5 3430.55   79.98
  -6  -2   5 3597.47   89.85
   6   2  -4  738.20   37.94
  -6   2   4  695.37   33.75
   6   2  -4  706.77   35.05
  -6  -2   4  705.28   37.23
  -6  -2   4  694.52   35.17
   6  -2  -4  672.50   32.84
   6  -2  -4  681.74   34.14
   6   2  -318665.60  247.26
  -6   2   318982.60  263.89
   6   2  -319285.48  267.21
  -6  -2   318740.23  262.53
   6  -2  -318296.68  227.58
  -6  -2   318268.26  253.74
   6  -2  -318061.40  244.47
  -6   2   2 8292.06  144.24
   6   2  -2 8188.87  140.42
  -6  -2   2 8011.01  145.02
   6  -2  -2 8114.19  142.04
   6  -2  -2 8147.81  127.61
   6   2  -112478.64  196.14
  -6   2   113072.40  189.48
   6  -2  -112248.98  166.43
   6  -2  -112357.66  183.67
  -6  -2   112129.72  211.88
   6   2   0 3044.25   74.08
   6   2   0 2946.64   87.51
  -6   2   0 2923.86   71.81
   6  -2   0 3045.59   75.99
   6  -2   0 2969.99   64.62
   6   2   1 2366.71   74.70
  -6   2  -1 2284.74   65.32
   6   2   1 2317.01   62.27
  -6  -2  -1 2234.40   56.68
   6  -2   1 2299.94   58.52
   6  -2   1 2458.58   72.25
   6   2   212289.08  186.32
   6   2   212179.22  179.10
  -6   2  -212541.70  190.92
  -6  -2  -212403.06  174.09
   6  -2   212189.63  201.28
   6  -2   211682.25  197.55
   6  -2   211862.48  166.08
   6   2   3  365.50   26.56
  -6   2  -3  377.43   29.45
   6   2   3  372.48   25.62
   6  -2   3  362.17   29.86
   6  -2   3  373.53   29.32
   6  -2   3  354.43   22.23
  -6  -2  -3  365.86   23.94
  -6  -2  -3  371.90   32.89
   6   2   4   51.27   10.54
   6   2   4   54.48   10.39
   6  -2   4   51.23   11.03
  -6  -2  -4   54.98    8.84
   6  -2   4   63.54   11.41
  -6  -2  -4   54.47   13.03
  -6   2  -5 3198.52   86.58
   6   2   5 3396.41   89.77
   6   2   5 3327.39   84.00
  -6  -2  -5 3199.26   90.36
   6  -2   5 3271.75   88.49
  -6  -2  -5 3336.33   79.78
  -6   2  -6 8904.35  176.99
   6   2   6 9103.86  177.24
   6   2   6 8470.08  161.04
  -6   2  -6 8484.69  175.53
   6  -2   6 9023.23  168.29
  -6  -2  -6 9064.89  170.50
  -6  -2  -6 8515.39  194.39
   6  -2   6 8705.88  173.02
   6   2   7  387.17   24.71
   6   2   7  417.32   26.41
  -6   2  -7  410.03   30.49
  -6  -2  -7  422.85   27.59
   6  -2   7  404.50   26.01
  -6  -2  -7  404.21   29.94
   6   2   8 1006.80   39.99
  -6   2  -8 1120.26   48.81
   6   2   8 1142.28   45.33
  -6  -2  -8 1166.54   43.34
   6  -2   8 1084.87   44.75
  -6  -2  -8 1044.33   44.09
   6   2   9 3039.66   71.56
   6   2   9 3422.14   88.24
  -6   2  -9 3432.93   95.94
   6  -2   9 3303.00   83.49
  -6  -2  -9 3393.25   86.61
  -6   2 -10 4776.87  105.64
   6   2  10 4703.15   94.79
  -6  -2 -10 4818.33   99.59
   6  -2  10 4806.80   96.57
   6   2  11 2535.53   65.34
  -6   2 -11 2544.45   77.41
  -6  -2 -11 2576.85   77.05
   6  -2  11 2514.24   65.12
  -6   2 -12  193.72   22.38
   6   2  12  183.92   19.66
   6  -2  12  171.55   17.88
  -6  -2 -12  186.21   20.51
   6   2  13 1869.66   56.16
  -6   2 -13 1863.16   72.61
   6  -2  13 1844.55   55.90
  -6  -2 -13 1948.23   62.14
   6   2  14 1887.50   54.91
  -6   2 -14 1885.19   65.65
  -6  -2 -14 1997.97   65.75
   6  -2  14 1898.16   57.05
   6   2  15   63.41   14.64
  -6   2 -15   75.90   17.88
   6  -2  15   91.13   14.66
  -6   2 -16   26.44   15.46
   6   2  16   28.42   13.37
   6  -2  16   27.39   12.82
  -6   3  16 6452.89  113.47
  -6  -3  16 6557.20  122.06
  -6  -3  16 6582.11  109.41
  -6   3  15  165.83   23.15
  -6  -3  15  155.89   24.93
  -6  -3  15  162.65   18.42
  -6   3  14  253.40   23.05
  -6  -3  14  255.55   26.27
  -6  -3  14  246.86   21.38
  -6   3  13  903.84   42.75
  -6  -3  13  924.54   43.47
  -6  -3  13  917.46   40.03
  -6   3  12 4786.09  134.10
  -6  -3  12 4567.61   87.29
  -6  -3  12 4746.76  134.85
  -6   3  11  496.67   31.02
  -6  -3  11  500.21   29.87
  -6  -3  11  485.41   31.46
  -6   3  10  209.95   20.32
  -6  -3  10  202.91   19.53
  -6  -3  10  209.78   22.26
  -6   3   9  103.03   14.09
   6   3  -9  104.13   15.38
  -6  -3   9   96.41   18.25
  -6  -3   9   98.38   13.88
  -6   3   814129.57  217.45
   6   3  -813242.03  217.73
  -6  -3   814443.98  225.30
  -6  -3   814177.03  212.73
   6   3  -7  140.37   17.77
  -6   3   7  123.98   15.77
  -6  -3   7  125.79   14.96
   6  -3  -7  129.03   27.69
  -6  -3   7  139.06   23.47
   6   3  -6 1265.69   49.07
  -6   3   6 1273.06   48.38
   6   3  -6 1314.75   54.35
  -6  -3   6 1282.38   45.56
  -6  -3   6 1287.67   51.41
   6  -3  -6 1228.95   50.72
   6   3  -5 2200.35   72.20
  -6   3   5 2185.61   72.52
  -6   3   5 2228.33   72.10
   6   3  -5 2085.14   68.94
  -6  -3   5 2168.92   72.38
   6  -3  -5 2124.18   64.65
  -6  -3   5 2050.70   65.72
   6  -3  -5 2043.15   67.86
   6   3  -417122.57  282.63
  -6   3   416860.60  280.68
   6   3  -415946.43  278.17
  -6   3   417168.55  283.30
  -6  -3   416654.60  268.74
   6  -3  -415908.38  256.68
   6  -3  -416433.29  260.83
  -6  -3   417026.96  279.52
  -6   3   3 2411.23   71.09
  -6   3   3 2433.36   73.88
   6   3  -3 2391.97   75.57
   6  -3  -3 2362.50   63.14
   6  -3  -3 2161.73   60.65
  -6  -3   3 2355.87   71.05
   6   3  -2   40.86   12.23
  -6   3   2   48.36   21.66
   6   3  -2   35.64   11.51
  -6   3   2   42.07   11.82
  -6  -3   2   38.86   10.55
   6  -3  -2   36.77    9.39
   6   3  -1 8685.43  155.48
  -6   3   1 8899.99  162.75
  -6   3   1 8226.59  152.77
  -6  -3   1 8710.05  153.35
   6  -3  -1 8567.07  137.24
   6   3   015411.14  229.47
  -6   3   015046.39  227.78
  -6   3   015470.08  237.79
   6  -3   014961.08  206.83
  -6  -3   015533.37  224.30
  -6   3  -1 2120.67   65.67
  -6   3  -1 2388.26   75.99
   6   3   1 2216.66   68.16
   6  -3   1 2252.21   55.95
  -6  -3  -1 2235.47   61.00
   6   3   2 4174.24   95.23
  -6   3  -2 4189.35  104.28
   6  -3   2 4163.89   90.53
  -6  -3  -2 4154.60   94.15
   6   3   3 8268.81  159.42
   6   3   3 8210.67  161.98
  -6   3  -3 8154.93  164.92
  -6  -3  -3 8236.40  154.18
  -6  -3  -3 8038.17  164.63
   6  -3   3 8262.19  149.88
  -6   3  -4 7338.59  152.94
   6   3   4 7369.32  144.49
   6   3   4 7378.93  151.25
  -6  -3  -4 7436.21  137.21
  -6  -3  -4 7200.63  156.74
   6  -3   4 7605.77  142.63
  -6   3  -5  400.54   28.84
   6   3   5  399.99   26.41
   6   3   5  407.80   28.60
  -6  -3  -5  380.65   28.62
  -6  -3  -5  402.11   25.67
   6   3   6   35.20   12.24
   6   3   6   15.06   10.66
  -6  -3  -6   15.59    7.96
  -6  -3  -6   22.56   20.74
   6   3   7 7393.44  139.73
   6   3   7 7094.47  134.25
  -6  -3  -7 7368.43  145.96
  -6  -3  -7 7823.67  131.96
   6   3   8 1571.94   53.94
  -6   3  -8 1790.35   64.18
   6   3   8 1728.92   55.62
  -6  -3  -8 1774.34   51.32
  -6  -3  -8 1692.51   60.60
   6   3   9   13.30    8.62
   6   3   9   16.55    9.80
  -6   3  -9   19.72   10.45
  -6  -3  -9   13.81    9.42
  -6  -3  -9   11.09    8.38
   6   3  10  371.74   26.14
  -6   3 -10  407.43   33.25
   6   3  10  311.98   23.43
  -6  -3 -10  418.78   35.21
  -6   3 -11 3545.81   88.35
   6   3  11 3488.68   77.20
  -6  -3 -11 3752.44   86.33
  -6   3 -12 4564.18   98.76
   6   3  12 4583.94   87.78
  -6  -3 -12 4845.02   96.87
  -6   3 -13 2242.57   69.49
   6   3  13 2211.58   63.97
  -6  -3 -13 2309.67   68.16
  -6   3 -14  992.55   47.97
   6   3  14  943.04   39.41
   6   3  15 1809.87   54.56
  -6   3 -15 1725.40   63.80
  -6   3 -16   73.55   18.75
   6   3  16   79.72   15.57
  -6   4  16  554.55   34.48
  -6  -4  16  529.01   36.29
  -6  -4  16  539.03   30.75
  -6   4  15  798.93   43.47
  -6  -4  15  797.66   42.57
  -6  -4  15  794.08   37.23
  -6   4  14 2376.47   69.81
  -6  -4  14 2356.55   73.58
  -6  -4  14 2296.34   61.42
  -6   4  13  143.30   18.13
  -6  -4  13  160.44   20.16
  -6  -4  13  149.41   17.37
  -6   4  12   44.01   12.19
  -6  -4  12   50.35   18.44
  -6  -4  12   51.84   12.44
  -6   4  11 1649.85   73.76
  -6  -4  11 1696.65   61.82
  -6  -4  11 1652.17   51.23
  -6   4  10 2629.83   74.77
  -6  -4  10 2665.65   75.26
  -6  -4  10 2652.33   68.23
  -6   4   9  179.69   18.99
  -6  -4   9  183.06   18.73
  -6  -4   9  187.05   21.07
   6   4  -8  666.26   36.95
  -6   4   8  709.63   36.59
  -6  -4   8  774.69   34.69
  -6  -4   8  732.63   39.30
   6   4  -7 1688.35   59.18
  -6   4   7 1854.27   62.71
  -6  -4   7 1808.08   54.54
  -6  -4   7 1883.82   61.98
   6   4  -6 1142.08   49.15
  -6   4   6 1220.39   47.73
  -6  -4   6 1214.23   46.37
  -6  -4   6 1272.61   50.94
   6  -4  -6 1212.42   47.26
   6   4  -5 2094.40   72.26
  -6   4   5 2119.51   77.39
  -6   4   5 2305.20   82.74
  -6  -4   5 2112.76   72.69
   6  -4  -5 2192.39   67.82
  -6  -4   5 2194.58   66.93
  -6   4   4  681.94   44.06
   6   4  -4  668.58   36.52
  -6   4   4  675.01   37.65
  -6  -4   4  642.02   33.35
   6  -4  -4  642.66   31.97
   6  -4  -4  665.17   31.59
   6   4  -3 4689.49  122.03
   6   4  -3 4639.37  122.87
  -6   4   3 4675.23  117.80
  -6   4   3 4806.69  122.65
  -6  -4   3 4496.83  107.43
   6  -4  -3 4718.97  109.23
   6  -4  -3 4459.78   98.74
   6   4  -2  180.78   20.22
  -6   4   2  174.47   18.32
  -6   4   2  176.94   22.50
   6  -4  -2  175.93   15.75
  -6  -4   2  153.45   36.48
  -6  -4   2  176.84   17.60
   6  -4  -2  171.51   18.90
  -6   4   1 3120.88   94.96
   6   4  -1 3005.01   85.55
  -6   4   1 3011.86   88.74
   6  -4  -1 3024.77   79.18
   6  -4  -1 3118.14   91.05
  -6  -4   1 3087.17   85.19
  -6   4   0   83.34   18.69
   6   4   0   80.25   13.70
  -6   4   0   80.32   13.21
   6  -4   0   76.98   13.29
   6  -4   0   80.48   13.08
  -6  -4   0   86.85   12.52
  -6   4  -1 3941.17  111.45
   6   4   1 3817.95  102.80
  -6   4  -1 3983.64  105.10
   6  -4   1 3952.16  100.69
   6  -4   1 3742.78   89.23
  -6  -4  -1 3888.36   96.64
   6   4   2 1831.00   65.28
  -6   4  -2 1924.37   71.72
   6  -4   2 1808.53   58.28
   6  -4   2 1855.44   63.49
   6  -4   2 1922.37   65.47
  -6  -4  -2 1895.57   61.27
   6   4   310883.64  206.69
  -6   4  -311251.86  222.80
   6  -4   310965.59  209.13
   6  -4   310934.25  196.18
  -6  -4  -310595.35  228.20
  -6  -4  -311060.13  206.66
   6  -4   311472.79  218.33
   6   4   4  915.94   42.63
  -6   4  -4  925.14   47.68
   6   4   4  888.63   41.21
  -6  -4  -4  908.45   43.83
   6  -4   4  985.27   43.62
  -6  -4  -4  932.38   36.63
  -6   4  -5 5264.06  122.37
   6   4   5 4973.70  110.69
   6   4   5 5065.68  109.74
   6  -4   5 5142.37  111.31
  -6  -4  -5 4946.71  124.16
  -6  -4  -5 5072.04   96.33
   6   4   6  240.95   21.86
  -6   4  -6  238.68   23.31
   6   4   6  268.71   21.90
  -6  -4  -6  235.76   24.70
  -6  -4  -6  255.36   18.68
   6  -4   6  255.64   21.60
   6   4   7 7403.83  139.19
   6   4   7 7176.62  146.64
   6  -4   7 7770.03  140.01
  -6  -4  -7 7584.39  127.39
  -6  -4  -7 7180.58  144.09
   6   4   8  579.44   36.23
   6   4   8  604.23   33.42
  -6  -4  -8  613.83   37.90
   6  -4   8  621.04   33.61
  -6  -4  -8  636.92   30.00
  -6   4  -9 4858.96  117.20
   6   4   9 4819.07  107.52
   6   4   9 4448.21  103.25
  -6  -4  -9 4651.63  110.84
   6  -4   9 5052.78  110.05
  -6  -4  -9 5030.67  101.85
  -6   4 -10  502.72   34.38
   6   4  10  471.70   30.94
   6  -4  10  518.80   30.22
  -6  -4 -10  524.75   29.26
   6   4  11 6349.70  105.76
  -6   4 -11 6804.87  126.44
   6  -4  11 6660.62  106.56
  -6  -4 -11 6977.51  113.63
  -6   4 -12   53.95   17.84
   6   4  12   58.30   13.67
   6  -4  12   69.87   13.50
   6   4  13 1712.85   55.38
  -6   4 -13 1797.15   66.13
   6  -4  13 1827.45   55.07
  -6   4 -14  457.76   36.36
   6   4  14  433.04   27.81
   6  -4  14  462.98   28.47
  -6   4 -15 4643.64  104.07
   6   4  15 4590.11   89.50
   6  -4  15 4705.03   91.54
  -6   5  15  398.97   29.17
  -6  -5  15  405.40   27.17
  -6  -5  15  408.40   30.16
  -6   5  14    7.92   11.45
  -6  -5  14   14.70   14.48
  -6  -5  14   23.32   10.59
  -6   5  13  393.43   30.63
  -6  -5  13  397.09   29.90
  -6  -5  13  392.51   26.17
  -6   5  12 4905.17   99.20
  -6  -5  12 5093.73  107.14
  -6  -5  12 4990.73   93.44
  -6   5  11  250.89   22.83
  -6  -5  11  252.39   23.63
  -6  -5  11  254.08   21.35
  -6   5  10  618.54   35.15
  -6  -5  10  617.34   31.35
  -6  -5  10  642.83   35.98
  -6   5   9 4507.07   96.79
  -6  -5   9 4579.47  107.50
  -6  -5   9 4490.83   89.42
  -6   5   8 3859.99   97.98
   6   5  -8 3435.42   80.65
  -6  -5   8 3652.40   85.71
  -6  -5   8 3959.11   99.95
   6   5  -7   49.00   12.48
  -6   5   7   36.84   11.78
  -6  -5   7   34.13   11.78
  -6  -5   7   48.12   11.17
  -6   5   6 1913.54   60.92
   6   5  -6 1830.93   61.92
  -6  -5   6 1841.01   54.24
   6  -5  -6 1831.21  131.83
   6  -5  -6 1911.22  197.72
  -6   5   5 4853.44  109.01
   6   5  -5 4685.47  107.26
  -6  -5   5 4613.88  123.56
   6  -5  -5 4671.13  121.46
   6  -5  -5 4759.45   97.66
  -6   5   4 2306.45   66.50
   6   5  -4 2203.92   67.53
  -6   5   4 2386.25   77.09
  -6  -5   4 2256.30   66.77
   6  -5  -4 2276.73   56.98
  -6  -5   4 2237.21   61.08
  -6   5   3    7.20    7.16
  -6   5   3    5.69    7.93
  -6  -5   3    9.12    8.79
  -6  -5   3   12.54    7.39
  -6  -5   3   11.22    7.11
   6  -5  -3   17.14    7.29
  -6   5   2  108.60   16.56
  -6   5   2   99.88   14.60
   6  -5  -2  103.13   12.75
  -6  -5   2  102.50   13.93
  -6   5   1  413.15   29.58
  -6   5   1  447.86   31.65
  -6  -5   1  419.56   34.36
   6  -5  -1  429.26   25.35
  -6   5   0 3760.79   95.13
  -6   5   0 3666.07  105.19
   6  -5   0 3670.14   75.07
  -6  -5   0 3577.47   80.26
   6   5   1  535.05   36.37
  -6   5  -1  572.87   36.27
   6  -5   1  527.52   29.65
  -6  -5  -1  549.16   30.80
  -6   5  -2  808.54   44.69
   6   5   2  758.41   42.72
  -6  -5  -2  793.03   36.96
   6  -5   2  786.96   39.23
  -6   5  -3 1451.30   57.67
   6   5   3 1376.34   53.30
   6  -5   3 1369.92   50.88
  -6  -5  -3 1350.17   64.67
  -6  -5  -3 1325.99   51.25
   6   5   4 7351.81  155.74
  -6   5  -4 7503.17  163.74
   6   5   4 7325.14  150.90
   6  -5   4 7682.68  154.04
  -6  -5  -4 7263.57  167.71
  -6  -5  -4 7154.37  135.16
  -6   5  -5 4437.34  111.72
   6   5   5 4404.41  104.91
   6   5   5 4469.30  111.43
  -6  -5  -5 4384.02  108.01
   6  -5   5 4480.48  109.42
  -6  -5  -5 4437.63   91.60
  -6   5  -6 1929.06   66.68
   6   5   6 1834.24   66.54
   6   5   6 1858.69   58.67
  -6  -5  -6 1864.07   50.81
  -6  -5  -6 1780.27   60.88
   6  -5   6 1852.90   62.01
   6   5   7 2704.00   75.94
   6   5   7 2648.57   79.72
  -6   5  -7 2708.75   79.21
  -6  -5  -7 2706.95   59.18
   6  -5   7 2847.52   72.09
  -6  -5  -7 2637.68   94.25
   6   5   8  728.29   38.61
  -6   5  -8  716.33   40.37
   6  -5   8  782.87   36.94
  -6  -5  -8  761.68   32.83
   6   5   9 3921.13   87.15
   6  -5   9 4259.22   87.73
  -6  -5  -9 4158.00   78.44
   6   5  10 1091.00   46.90
   6  -5  10 1160.32   45.33
  -6  -5 -10 1182.57   42.37
  -6   5 -11 2002.60   68.11
   6   5  11 1864.22   58.80
   6  -5  11 2013.48   60.85
   6   5  12  435.96   29.33
  -6   5 -12  450.01   33.72
   6  -5  12  462.81   29.14
   6   5  13 2123.41   65.76
  -6   5 -13 2404.13   73.76
   6  -5  13 2546.14   65.44
  -6   5 -14  837.88   43.77
   6   5  14  744.93   37.45
   6  -5  14  842.04   37.91
  -6   6  14 6015.46  149.83
  -6  -6  14 5909.29  145.80
  -6   6  13 1912.84   68.36
  -6  -6  13 1953.69   64.11
  -6  -6  13 1899.32   59.45
  -6   6  12  204.87   23.73
  -6  -6  12  197.18   21.37
  -6  -6  12  207.25   19.14
  -6   6  11 3802.04   89.20
  -6  -6  11 3798.63   81.63
  -6  -6  11 3848.66   92.17
  -6   6  10 6711.23  119.03
  -6  -6  10 6758.07  114.16
  -6  -6  10 7069.87  129.99
  -6   6   9 7456.53  123.52
  -6  -6   9 7485.62  111.81
  -6  -6   9 7642.56  125.45
  -6   6   8   21.14   12.15
  -6  -6   8   18.40    9.25
  -6  -6   8   19.34   11.14
  -6   6   7 1649.93   57.20
  -6  -6   7 1590.30   52.66
  -6   6   612924.57  158.82
  -6  -6   612707.97  163.15
  -6   6   5  586.42   34.62
  -6  -6   5  618.26   36.21
   6  -6  -5  609.58   39.06
  -6  -6   5  573.82   34.29
  -6   6   4 5522.62  117.25
   6  -6  -4 5645.48  120.87
  -6  -6   4 5410.28  102.64
   6  -6  -4 5558.24   97.55
  -6  -6   4 5551.90  112.95
  -6   6   3 7175.24  134.46
  -6  -6   3 6986.04  131.72
   6  -6  -3 7044.31  113.43
   6  -6  -3 6955.20  140.01
  -6  -6   3 6850.40  139.01
  -6  -6   3 6852.23  117.67
  -6   6   2 5908.55  128.18
  -6   6   2 5831.53  115.22
  -6  -6   2 5767.52  120.77
   6  -6  -2 5717.30  101.71
  -6   6   1  425.85   31.30
  -6   6   1  423.38   29.54
   6  -6  -1  407.24   28.80
  -6  -6   1  426.88   28.33
  -6   6   0  171.53   18.94
  -6   6   0  181.36   21.21
   6  -6   0  167.68   16.68
  -6  -6   0  170.80   19.74
  -6   6  -1 5160.12  121.62
   6  -6   1 4923.48  108.76
  -6  -6  -1 5015.28  109.70
  -6   6  -2 6897.81  134.78
   6  -6   2 6595.89  121.54
  -6  -6  -2 6773.56  122.29
  -6   6  -3  454.68   34.14
   6  -6   3  436.29   28.08
  -6  -6  -3  447.21   26.96
  -6   6  -4 5041.60  122.60
  -6  -6  -4 4718.36  118.60
   6  -6   4 4909.38  108.83
   6   6   5 7648.09  150.47
  -6   6  -5 8034.10  163.26
   6  -6   5 7731.74  147.73
  -6  -6  -5 7858.84  131.91
   6   6   6 1737.90   60.11
  -6   6  -6 1823.88   66.55
   6  -6   6 1833.61   57.78
  -6  -6  -6 1777.65   58.18
  -6   6  -7 1044.43   52.40
  -6  -6  -7 1063.23   39.88
   6  -6   7  982.22   49.57
  -6   6  -8   68.12   21.48
  -6  -6  -8   98.80   13.39
   6  -6   8   75.44   15.91
  -6   6  -9  259.58   25.99
   6  -6   9  276.72   24.13
   6  -6  10  368.28   26.04
   6  -6  11   28.07   12.42
  -6   6 -12  686.02   42.28
   6  -6  12  706.66   39.32
  -6   6 -13  834.97   47.86
   6  -6  13  864.09   40.33
  -6   7  12   95.99   19.48
  -6  -7  12  104.67   19.19
  -6   7  11 1027.13   46.01
  -6  -7  11 1037.35   46.75
  -6   7  10  333.78   26.72
  -6  -7  10  320.49   25.46
  -6   7   9 2258.32   65.58
  -6   7   8  961.52   43.89
  -6   7   7 2128.90   68.21
  -6  -7   7 2039.96   61.43
  -6   7   6 1341.29   51.54
  -6  -7   6 1315.34   51.84
  -6   7   5 5875.23  157.47
  -6  -7   5 5879.00  155.37
  -6   7   4 5315.17  145.01
   6  -7  -4 5450.14  164.02
  -6  -7   4 5382.61  143.85
  -6   7   3 3799.45   86.21
  -6  -7   3 3881.78   93.00
   6  -7  -3 3872.50   97.03
  -6   7   2  384.65   27.42
  -6  -7   2  380.45   28.07
   6  -7  -2  400.45   29.97
  -6   7   1 1838.72   60.64
  -6  -7   1 1849.65   60.68
   6  -7  -1 1890.46   66.84
   6  -7   0  474.03   33.14
  -6  -7   0  493.29   29.95
   6  -7   0  487.34   32.19
   6  -7   1 1505.57   54.27
  -6  -7  -1 1569.13   56.21
  -6   7  -2 2043.18   69.60
  -6  -7  -2 2056.27   62.68
   6  -7   2 1986.32   63.82
  -6   7  -3 3270.42   90.11
  -6  -7  -3 3292.45   75.40
   6  -7   3 3160.89   79.49
  -6   7  -4   16.36   13.77
  -6  -7  -4   12.63    8.75
   6  -7   4    7.28    8.87
  -6   7  -5 1572.30   62.72
  -6  -7  -5 1528.02   46.50
   6  -7   5 1539.35   51.33
  -6   7  -6 2788.25   81.33
   6  -7   6 2806.18   74.43
  -6  -7  -6 2791.84   62.18
  -6   7  -7 2984.42   83.97
   6  -7   7 2947.17   72.42
  -6  -7  -7 3057.78   69.14
  -6   7  -8  323.87   29.55
   6  -7   8  305.80   23.49
  -6   7  -9 1357.92   57.57
   6  -7   9 1423.01   51.12
   6  -7  10 2387.51   62.46
   6  -7  11 2704.95   67.65
   6  -7  12  224.29   21.67
  -6   8  10  337.50   27.83
  -6   8   9  586.69   35.79
  -6   8   8  220.74   22.73
  -6  -8   8  207.41   25.01
  -6   8   7 1819.53   64.00
  -6  -8   7 1802.19   61.55
  -6   8   6  498.05   32.69
  -6  -8   6  484.93   34.94
  -6   8   5  828.98   41.14
  -6  -8   5  825.16   39.71
  -6   8   4 3728.23   86.59
  -6  -8   4 3696.03   88.10
  -6   8   3  358.05   28.15
  -6  -8   3  301.11   24.75
  -6   8   2  597.12   34.23
   6  -8  -2  599.16   36.49
  -6  -8   2  599.99   34.27
   6  -8  -1  613.77   36.99
  -6  -8   1  626.81   35.28
   6  -8   0 9227.18  149.96
  -6  -8   0 9702.31  149.62
   6  -8   0 9454.13  151.13
   6  -8   1  330.38   25.51
   6  -8   1  298.87   28.98
  -6  -8  -1  334.74   24.40
   6  -8   2   29.82   13.08
   6  -8   2   31.57   11.08
  -6  -8  -2   28.85   12.43
   6  -8   3  149.24   18.75
  -6  -8  -3  164.65   17.92
   6  -8   3  138.29   21.31
  -6  -8  -4 8448.37  121.18
   6  -8   4 8018.56  141.17
   6  -8   4 8259.31  130.35
   6  -8   5  460.31   34.20
   6  -8   5  504.36   31.94
  -6  -8  -5  485.08   26.21
   6  -8   6  338.82   27.58
   6  -8   6  334.23   26.86
   6  -8   7  103.24   16.44
   6  -8   7   95.18   20.02
   6  -8   8 4370.28  104.42
   6  -8   8 4382.36   95.22
   6  -8   9  108.57   20.66
   6  -8   9  122.96   19.23
  -6   9   7    8.12   18.12
  -6  -9   7    7.47   16.24
  -6   9   6 1985.14   68.20
  -6  -9   6 1981.87   63.53
  -6   9   5  379.75   27.97
  -6  -9   5  353.41   26.82
  -6   9   4  628.17   37.35
  -6  -9   4  617.48   34.89
  -6   9   3 1750.90   61.45
  -6  -9   3 1753.23   59.98
  -6  -9   2 1732.19   58.83
   6  -9  -1   45.17   14.44
  -6  -9   1   46.67   12.56
   6  -9   0   79.94   16.74
   6  -9   0   94.73   17.04
  -6  -9   0   84.18   16.13
  -6  -9  -1  733.27   39.03
   6  -9   1  716.06   36.14
   6  -9   1  682.68   37.96
   6  -9   2 3176.83   84.15
  -6  -9  -2 3451.28   75.05
   6  -9   2 3361.86   79.01
   6  -9   3   26.85   13.61
  -6  -9  -3   22.74   11.93
   6  -9   3   12.91   13.42
   6  -9   4   39.53   18.83
   6  -9   4   41.32   16.17
   6  -9   5  107.39   22.52
   6  -9   5  120.65   20.88
   6  -9   6 6848.47  159.33
   6  -9   6 6400.73  156.02
  -7   0  17    6.66   13.29
  -7   0  16   12.17   14.83
  -7   0  15    8.23   11.94
  -7   0  14 9290.31  140.79
  -7   0  13   12.05   13.00
  -7   0  12   60.66   13.10
  -7   0  12   58.65   11.77
  -7   0  11   10.01   23.90
  -7   0  11    2.84   14.84
  -7   0  11   22.40   12.12
  -7   0  10 7259.72  139.53
  -7   0  10 7304.85  133.01
  -7   0  10 7612.15  153.79
  -7   0   9    7.08    7.40
  -7   0   9    6.04    7.27
   7   0  -9    6.34    8.97
   7   0  -8  106.24   15.72
  -7   0   8  171.90   21.25
  -7   0   8   58.58   16.95
   7   0  -8   58.95   21.87
   7   0  -7    5.47    7.72
  -7   0   7    5.19    9.47
  -7   0   616972.84  277.23
  -7   0   617575.55  286.08
   7   0  -618414.77  281.68
   7   0  -617174.85  286.94
  -7   0   5    8.20    7.72
   7   0  -5    8.76    6.57
   7   0  -5   11.67    6.51
  -7   0   4 3444.17   82.25
   7   0  -4 3359.24   81.05
  -7   0   4 3461.10   88.57
   7   0  -4 3321.99   82.34
   7   0  -3   13.43    7.26
  -7   0   3   11.78   11.01
   7   0  -3    4.61    5.27
  -7   0   3    8.56    6.82
  -7   0   221950.81  289.11
   7   0  -221936.45  279.51
   7   0  -221879.71  272.74
  -7   0   222144.81  268.20
   7   0  -1    2.96    4.82
   7   0  -1    3.24    5.34
  -7   0   1   37.23    9.12
  -7   0   1   14.27    5.70
   7   0   0  506.42   26.92
  -7   0   0  501.75   32.96
   7   0   0  521.02   32.10
  -7   0   0  510.59   27.88
   7   0   1   11.15    6.88
   7   0   1    2.18    5.59
  -7   0  -1   23.57    7.17
   7   0   218480.27  292.01
   7   0   218458.00  257.96
   7   0   3    7.96   10.27
   7   0   3    7.34    7.71
   7   0   3   21.26    7.05
   7   0   4 1539.25   48.32
  -7   0  -4 1527.79   54.56
  -7   0  -4 1567.80   54.69
   7   0   4 1540.23   55.49
  -7   0  -5   19.53   11.08
   7   0   5    7.22    9.88
   7   0   5   35.79   15.66
   7   0   625028.63  396.49
  -7   0  -624938.54  408.68
   7   0   625917.50  396.39
  -7   0  -625747.41  207.28
  -7   0  -7   25.30    9.00
  -7   0  -7   11.64    8.45
   7   0   7    7.67    6.88
   7   0   7   15.46    8.33
  -7   0  -8  136.53   26.39
   7   0   8   94.30   18.03
  -7   0  -9    5.35   12.52
   7   0   9    3.74   17.31
  -7   0 -1011649.21  172.67
   7   0  1011912.16  167.22
   7   0  11    6.98    8.42
  -7   0 -11   10.23   10.66
  -7   0 -12 1843.00   62.88
   7   0  12 1822.37   56.39
   7   0  13   10.45   17.51
  -7   0 -13    6.11   15.35
  -7   0 -14 7870.96  143.07
   7   0  14 7438.20  111.66
   7   0  15    6.86   12.66
  -7   0 -15    9.94   13.67
  -7   0 -16 2823.89   82.23
   7   0  16 2688.11   65.33
  -7   1  17 1468.80   52.34
  -7  -1  17 1475.97   50.38
  -7   1  16 1142.86   46.32
  -7  -1  16 1105.27   45.05
  -7   1  15 1465.43   52.12
  -7  -1  15 1467.87   52.60
  -7   1  14 3466.52   85.23
  -7  -1  14 3387.95   81.95
  -7  -1  14 3430.79   83.53
  -7   1  13 2480.08   68.25
  -7  -1  13 2484.50   70.06
  -7  -1  13 2454.23   63.45
  -7   1  12 1126.13   45.73
  -7   1  12 1123.39   46.44
  -7  -1  12 1100.28   45.31
  -7  -1  12 1146.68   46.56
  -7   1  11 1101.51   43.96
  -7   1  11 1093.74   44.61
  -7  -1  11 1083.36   44.19
  -7  -1  11 1127.86   50.29
  -7   1  10  172.94   22.14
  -7   1  10  160.43   19.43
  -7   1  10  149.37   20.23
  -7  -1  10  152.65   19.82
  -7  -1  10  140.79   17.05
  -7  -1  10  141.93   19.84
  -7   1   9 6177.07  132.29
   7   1  -9 6220.05  142.87
  -7   1   9 6017.92  128.68
   7  -1  -9 6052.70  160.20
  -7  -1   9 6167.12  130.92
  -7  -1   9 6153.53  134.60
  -7   1   8 4099.50   99.66
   7   1  -8 3969.85   94.85
   7   1  -8 4174.52  123.89
  -7   1   8 3862.61  106.78
   7  -1  -8 4020.52  108.05
  -7  -1   8 4210.33  103.02
  -7  -1   8 4074.84  103.44
  -7   1   7 1140.28   43.17
   7   1  -7 1145.47   40.86
  -7   1   7 1155.51   45.78
   7   1  -7 1172.87   47.91
   7  -1  -7 1169.33   42.40
   7  -1  -7 1123.42   50.49
  -7  -1   7 1174.53   46.83
  -7  -1   7 1116.98   43.89
  -7   1   6 3962.17   97.90
  -7   1   6 3873.58   96.65
   7   1  -6 3936.66  113.55
   7   1  -6 3927.12   89.57
  -7  -1   6 3863.43   95.64
   7  -1  -6 4042.60   96.32
   7  -1  -6 3870.45  106.31
  -7  -1   6 3880.34   99.87
  -7   1   5 7292.06  137.23
   7   1  -5 7232.57  137.04
  -7   1   5 7158.40  125.38
   7   1  -5 6867.43  123.39
   7  -1  -5 7167.09  125.42
   7  -1  -5 6804.88  130.17
  -7  -1   5 7231.37  137.36
  -7  -1   5 7205.31  141.56
  -7   1   411953.83  193.65
   7   1  -412027.00  192.08
   7   1  -411515.00  177.35
  -7   1   412003.73  188.67
   7  -1  -412414.58  195.61
  -7  -1   411882.19  193.48
  -7  -1   411969.31  205.82
   7  -1  -411740.12  191.39
   7   1  -3  898.46   37.51
   7   1  -3  869.27   42.15
  -7   1   3  917.46   42.80
  -7   1   3  837.92   41.16
  -7  -1   3  842.94   37.51
   7  -1  -3  938.08   38.57
  -7  -1   3  903.01   42.40
   7  -1  -3  886.74   37.57
   7   1  -2  699.62   34.35
  -7   1   2  677.75   37.55
  -7   1   2  658.85   38.67
   7   1  -2  692.14   35.07
  -7  -1   2  649.65   38.25
  -7  -1   2  671.39   32.29
   7  -1  -2  678.78   34.91
   7  -1  -2  636.21   29.79
  -7   1   110098.63  175.29
   7   1  -110484.01  168.60
  -7   1   110600.68  163.81
   7   1  -1 9996.19  152.63
   7  -1  -110229.96  154.45
  -7  -1   1 9881.93  179.82
   7  -1  -110595.47  175.32
  -7  -1   110122.33  160.99
  -7   1   025390.59  301.09
  -7   1   024843.80  324.76
   7   1   024373.06  312.54
   7  -1   024611.78  295.38
   7  -1   025251.72  317.70
  -7  -1   024404.67  320.32
   7   1   1   33.21   13.07
  -7   1  -1   33.98   33.09
   7   1   1   61.28   11.10
   7   1   1   21.18   16.14
  -7   1  -1   27.24   17.03
   7  -1   1   32.44   11.62
   7  -1   1   41.15   16.47
   7   1   2 2215.99   56.48
   7   1   2 2251.60   69.14
  -7   1  -2 2347.04   60.14
   7   1   2 2305.82   68.71
   7  -1   2 2302.22   67.28
   7  -1   2 2174.03   57.83
   7  -1   2 2286.22   67.91
  -7  -1  -2 2215.52   54.05
   7   1   3 5246.22  113.29
   7   1   3 5388.40  107.59
   7  -1   3 5442.08  122.97
  -7  -1  -3 5473.50  103.73
   7  -1   3 5249.70  117.62
   7   1   410438.84  180.61
   7   1   410776.50  166.40
   7  -1   410952.64  181.22
  -7  -1  -410708.84  160.96
  -7  -1  -410650.97  181.31
   7  -1   410013.44  152.36
   7  -1   410641.79  179.50
   7   1   5  133.55   15.36
  -7   1  -5  134.88   18.12
  -7   1  -5  155.06   18.18
   7   1   5  148.62   18.86
  -7  -1  -5  158.86   19.71
   7  -1   5  151.91   16.24
  -7  -1  -5  158.73   15.47
   7  -1   5  151.29   16.73
   7   1   6   55.02   19.58
  -7   1  -6   49.81   46.41
  -7   1  -6   42.32   16.81
   7   1   6   75.15   23.72
   7  -1   6   64.46   21.34
   7  -1   6   47.62   34.17
  -7  -1  -6   49.68   12.46
   7   1   710721.01  192.72
   7   1   711748.24  213.01
  -7   1  -711085.36  208.78
  -7   1  -711281.53  208.70
  -7  -1  -711656.99  207.85
  -7  -1  -711165.47  210.52
   7  -1   711161.02  208.44
   7   1   8 7963.75  135.97
   7   1   8 8654.99  155.31
  -7   1  -8 8418.11  151.15
  -7  -1  -8 8401.93  153.17
  -7  -1  -8 8628.95  149.00
   7  -1   8 8688.78  153.66
   7   1   9 4087.40   97.86
  -7   1  -9 3978.25  101.08
  -7  -1  -9 4003.22  100.45
   7  -1   9 3922.43   96.57
   7   1  10 1623.36   51.57
  -7   1 -10 1665.84   57.79
  -7  -1 -10 1709.48   56.72
   7  -1  10 1661.23   51.78
  -7   1 -11  203.47   21.16
   7   1  11  222.76   20.01
  -7  -1 -11  229.96   22.70
   7  -1  11  224.67   19.88
  -7   1 -12 7937.55  200.00
   7   1  12 7803.93  186.11
  -7  -1 -12 8009.67  199.26
   7  -1  12 7857.52  190.62
   7   1  13  545.66   29.62
  -7   1 -13  535.39   37.31
  -7  -1 -13  568.38   34.10
   7  -1  13  549.20   32.42
  -7   1 -14   11.37   13.94
   7   1  14   10.18   16.76
   7  -1  14   51.46   13.87
  -7  -1 -14   17.04   15.02
   7   1  15  193.35   19.12
  -7   1 -15  194.32   23.15
   7  -1  15  179.21   18.05
  -7  -1 -15  198.53   23.20
  -7   1 -16 4572.32  102.03
   7   1  16 4391.18   91.69
   7  -1  16 4349.57   83.15
  -7  -2  17  207.94   20.90
  -7  -2  16 4505.35   88.98
  -7  -2  15 1938.80   61.54
  -7  -2  15 1909.58   58.02
  -7  -2  14  717.93   37.02
  -7  -2  14  682.41   34.58
  -7  -2  13 1969.44   59.41
  -7  -2  13 2006.97   63.57
  -7  -2  12 5575.69  109.88
  -7  -2  12 5506.01  104.36
  -7   2  11 4579.39  101.52
  -7  -2  11 4810.92  105.70
  -7  -2  11 4977.57  111.93
  -7   2  10   42.39   14.55
  -7   2  10   28.65   10.36
  -7  -2  10   16.99   12.09
  -7  -2  10   19.12   11.33
  -7   2   9 4184.37  114.94
  -7   2   9 3775.91   94.77
  -7  -2   9 3875.09  100.79
  -7  -2   9 3887.81  109.06
   7   2  -8 6157.17  119.88
   7   2  -8 6161.04  130.76
  -7   2   8 5791.10  113.98
  -7  -2   8 5880.91  119.13
  -7  -2   8 6216.92  132.88
   7  -2  -8 5974.39  133.57
   7   2  -7 2332.56   74.85
   7   2  -7 2334.38   75.54
  -7   2   7 2266.50   70.50
  -7  -2   7 2335.25   73.86
   7  -2  -7 2282.31   79.84
  -7  -2   7 2416.09   73.35
  -7   2   6  354.28   29.43
  -7   2   6  319.29   24.69
   7   2  -6  394.02   27.32
   7   2  -6  375.28   27.97
   7  -2  -6  343.06   26.58
  -7  -2   6  365.85   25.67
   7  -2  -6  378.47   24.25
  -7  -2   6  377.81   28.51
   7   2  -5 4102.63  103.75
   7   2  -5 3989.81  122.30
  -7   2   5 3841.75   98.76
  -7   2   5 3856.84   93.67
  -7  -2   5 4105.16  101.40
   7  -2  -5 4165.68   97.57
  -7  -2   5 4100.17  102.52
   7  -2  -5 3861.50   96.48
  -7   2   4 1762.81   60.05
  -7   2   4 1897.56   57.29
   7   2  -4 1938.10   64.80
   7   2  -4 1933.96   63.00
  -7  -2   4 1881.10   60.58
   7  -2  -4 1956.37   58.26
   7  -2  -4 1836.09   52.44
  -7  -2   4 1945.86   61.20
   7   2  -3 7022.83  133.80
   7   2  -3 6749.91  128.88
  -7   2   3 6775.22  131.69
  -7   2   3 6734.47  134.19
  -7  -2   3 6732.77  126.37
   7  -2  -3 6707.43  122.47
  -7  -2   3 6673.21  133.22
   7  -2  -3 7067.12  133.14
  -7   2   2    9.79   10.43
   7   2  -2   10.52    5.80
  -7  -2   2    5.89    4.63
   7  -2  -2   11.82    5.89
  -7  -2   2    9.45    6.18
   7  -2  -2    9.04    5.67
  -7   2   1  451.37   30.77
  -7   2   1  506.21   30.11
   7   2  -1  471.15   30.77
  -7  -2   1  453.28   34.29
   7  -2  -1  472.47   25.04
   7  -2  -1  470.18   29.89
   7   2   0  651.41   38.08
  -7   2   0  637.71   35.14
  -7   2   0  699.75   38.14
   7   2   0  628.43   36.82
   7   2   0  688.99   35.14
   7  -2   0  644.72   28.97
   7  -2   0  713.21   36.57
  -7   2  -1 2147.69   66.03
   7   2   1 2127.13   63.82
  -7   2  -1 2213.19   62.88
   7   2   1 2226.55   60.75
   7   2   1 2058.58   79.05
   7  -2   1 2268.11   64.70
   7  -2   1 2106.22   52.69
  -7  -2  -1 2221.25   55.75
   7   2   2  544.31   37.36
  -7   2  -2  630.29   34.00
   7   2   2  605.83   33.42
   7   2   2  634.35   31.42
   7  -2   2  622.70   34.83
   7  -2   2  602.05   33.83
   7  -2   2  585.33   27.71
  -7  -2  -2  609.82   28.72
  -7   2  -3  403.81   26.88
   7   2   3  407.96   28.59
   7   2   3  407.71   25.12
  -7  -2  -3  404.24   23.18
  -7  -2  -3  391.72   33.60
   7  -2   3  451.31   24.92
   7  -2   3  425.75   29.31
   7  -2   3  408.11   28.33
   7   2   4 5138.94  108.27
  -7   2  -4 4741.41  111.09
   7   2   4 5242.64  114.80
   7  -2   4 5019.35  113.29
  -7  -2  -4 5023.58  121.17
   7  -2   4 5083.34  119.63
  -7  -2  -4 5259.28  107.09
   7   2   5   71.76   12.71
   7   2   5   49.93   11.99
   7  -2   5   56.96   11.14
  -7  -2  -5   50.89   11.12
  -7  -2  -5   51.11   19.67
   7  -2   5   67.62   14.70
   7   2   6 4428.19  101.86
   7   2   6 4534.94  107.84
  -7  -2  -6 4506.54  117.64
  -7  -2  -6 4696.32  105.28
   7  -2   6 4541.32  108.78
  -7   2  -7 1202.66   49.28
   7   2   7 1143.50   43.32
   7   2   7 1214.92   44.35
   7  -2   7 1194.62   45.51
  -7  -2  -7 1226.25   42.74
  -7  -2  -7 1193.78   46.47
   7   2   8  216.27   20.11
  -7   2  -8  226.35   22.42
   7   2   8  203.84   19.99
  -7  -2  -8  225.05   21.44
   7  -2   8  225.59   21.51
  -7  -2  -8  240.03   19.94
  -7   2  -9 1377.34   52.42
   7   2   9 1397.82   49.68
   7   2   9 1201.48   44.01
  -7  -2  -9 1416.10   49.88
   7  -2   9 1341.86   47.19
   7   2  10  454.07   27.86
  -7   2 -10  468.16   31.94
  -7  -2 -10  444.45   30.28
   7  -2  10  454.84   28.65
  -7   2 -11   14.79   15.35
   7   2  11   14.10   13.74
   7  -2  11   27.22   16.40
  -7  -2 -11    9.22   13.28
   7   2  12   59.89   12.82
  -7   2 -12   55.27   15.57
   7  -2  12   47.31   12.98
  -7  -2 -12   42.48   12.89
  -7   2 -13  107.32   18.40
   7   2  13  101.97   15.16
  -7  -2 -13  111.87   17.57
   7  -2  13   83.51   13.26
  -7   2 -14  428.27   31.90
   7   2  14  445.36   27.13
  -7  -2 -14  443.07   31.94
   7  -2  14  417.78   26.29
   7   2  15  275.30   22.58
  -7   2 -15  279.57   26.34
   7  -2  15  277.88   21.69
  -7   2 -16  308.94   28.11
   7   2  16  282.05   22.95
   7  -2  16  277.55   22.63
  -7   3  16  574.99   35.03
  -7  -3  16  549.90   31.15
  -7  -3  16  562.78   36.77
  -7   3  15  530.76   33.15
  -7  -3  15  509.03   31.80
  -7  -3  15  522.68   32.98
  -7   3  14 5187.53  104.77
  -7  -3  14 5102.02   96.89
  -7  -3  14 5285.27  110.37
  -7   3  13  441.37   28.54
  -7  -3  13  440.67   31.02
  -7  -3  13  462.45   28.89
  -7   3  12   46.52   15.45
  -7  -3  12   46.13   11.48
  -7  -3  12   41.77   15.05
  -7   3  11 1458.34   51.48
  -7  -3  11 1607.04   57.08
  -7  -3  11 1557.88   52.16
  -7   3  10 7976.60  148.05
  -7  -3  10 8675.43  158.75
  -7  -3  10 8529.79  154.42
  -7   3   9  172.71   18.68
  -7  -3   9  213.52   19.39
  -7  -3   9  214.71   21.23
   7   3  -8  342.82   27.81
  -7  -3   8  383.06   25.43
  -7  -3   8  367.33   34.13
   7  -3  -8  363.10   35.21
  -7   3   7   39.80   14.67
   7   3  -7   32.09   12.47
  -7  -3   7   31.36   14.19
   7  -3  -7   31.69   13.14
  -7  -3   7   24.04   11.63
   7   3  -6 8115.19  165.03
  -7   3   6 7742.06  172.56
  -7  -3   6 8549.54  172.06
   7  -3  -6 8107.59  169.68
  -7  -3   6 8323.77  163.54
  -7   3   5 4563.89  119.47
   7   3  -5 5028.95  121.13
   7   3  -5 4667.74  118.05
   7  -3  -5 4782.74  111.99
  -7  -3   5 4846.39  115.59
  -7  -3   5 4759.85  110.84
   7   3  -4  498.34   31.37
   7   3  -4  471.26   30.31
  -7   3   4  468.49   31.03
  -7  -3   4  484.06   29.19
   7  -3  -4  471.56   27.39
  -7  -3   4  478.11   29.30
   7   3  -3 3889.87   99.83
  -7   3   3 4048.50  104.97
  -7  -3   3 4108.20  104.90
   7  -3  -3 3905.57  117.78
  -7   3   2 9548.58  184.40
   7   3  -2 9494.09  206.94
   7  -3  -2 9760.16  167.12
  -7  -3   2 9627.64  197.46
  -7   3   1 5563.62  127.39
   7   3  -1 5786.89  124.29
   7  -3  -1 5721.78  112.33
  -7  -3   1 5715.96  122.06
   7   3   0 1622.26   55.36
  -7   3   0 1628.88   57.98
   7  -3   0 1613.66   46.44
  -7  -3   0 1636.90   51.67
   7   3   110464.94  194.56
  -7   3  -110457.77  198.64
  -7  -3  -110617.47  185.60
   7  -3   110182.40  174.13
  -7   3  -2 4596.23  113.66
   7   3   2 4568.75  115.87
   7   3   2 4565.08  108.18
   7  -3   2 4624.72  101.23
  -7  -3  -2 4751.36  103.65
   7   3   3  454.42   27.89
  -7   3  -3  581.59   35.91
   7   3   3  463.13   30.74
   7  -3   3  464.13   26.75
  -7  -3  -3  459.53   26.20
  -7  -3  -3  431.47   32.24
  -7   3  -4 1785.58   66.03
   7   3   4 1746.44   59.32
   7   3   4 1730.87   61.51
  -7  -3  -4 1785.16   54.96
   7  -3   4 1791.14   58.31
  -7  -3  -4 1748.15   69.53
   7   3   5 2530.30   79.52
  -7   3  -5 2646.33   83.43
   7   3   5 2546.92   75.90
  -7  -3  -5 2755.30   71.00
  -7  -3  -5 2552.69   83.52
   7   3   6 2140.28   60.34
   7   3   6 2128.08   61.60
  -7  -3  -6 2154.62   64.00
  -7  -3  -6 2260.18   55.62
   7   3   710548.60  188.30
   7   3   7 9971.38  187.00
  -7  -3  -710655.45  204.95
  -7  -3  -711190.63  189.03
   7   3   8   17.40    8.73
   7   3   8   17.41    9.00
  -7   3  -8   23.53    9.86
  -7  -3  -8   38.13    9.46
  -7  -3  -8   10.21    9.18
  -7   3  -9 3501.01   85.99
   7   3   9 3310.39   73.87
  -7  -3  -9 3528.99   73.10
  -7   3 -10  570.00   35.97
   7   3  10  539.92   31.50
  -7  -3 -10  595.92   31.43
  -7   3 -11 4547.10   99.63
   7   3  11 4298.53   84.22
  -7  -3 -11 4624.12   90.07
   7   3  12 1605.10   51.44
  -7   3 -12 1679.64   59.93
  -7  -3 -12 1736.13   56.80
  -7   3 -13 2372.58   72.84
   7   3  13 2334.46   60.10
  -7  -3 -13 2488.11   73.17
   7   3  14  249.98   21.56
  -7   3 -14  248.86   27.66
   7  -3  14  241.09   20.83
   7   3  15 2846.19   66.70
  -7   3 -15 2880.09   90.07
   7  -3  15 2704.72   67.10
   7   3  16  821.72   36.86
  -7   3 -16  815.72   44.47
   7  -3  16  790.71   40.30
  -7   4  15  553.60   32.97
  -7  -4  15  557.64   34.97
  -7  -4  15  534.19   30.79
  -7   4  14  273.91   26.54
  -7  -4  14  263.90   24.28
  -7  -4  14  276.79   29.67
  -7   4  13 2285.95   66.54
  -7  -4  13 2299.68   66.84
  -7  -4  13 2318.46   70.40
  -7   4  12 1110.75   45.08
  -7  -4  12 1115.69   48.55
  -7  -4  12 1168.63   43.55
  -7   4  11 2465.62   69.10
  -7  -4  11 2528.85   71.17
  -7  -4  11 2439.35   67.54
  -7   4  10   24.04   18.41
  -7  -4  10   19.85   12.18
  -7  -4  10   18.53   18.67
  -7   4   9 6443.48  129.91
  -7  -4   9 6545.42  125.04
  -7  -4   9 6677.00  136.22
  -7   4   8  185.14   23.29
   7   4  -8  167.57   22.02
  -7  -4   8  179.97   23.64
  -7  -4   8  175.16   17.35
   7   4  -7 1063.12   47.07
  -7   4   7 1139.05   45.71
  -7  -4   7 1203.50   49.50
  -7  -4   7 1164.65   44.57
   7  -4  -7 1168.72   68.50
  -7   4   6   15.17   21.69
  -7  -4   6   60.70   11.42
   7  -4  -6   12.25    7.40
  -7  -4   6   50.95   16.58
  -7   4   5 7901.46  160.02
   7   4  -5 7064.31  146.20
  -7   4   5 7657.99  143.76
   7  -4  -5 7339.37  128.88
  -7  -4   5 7297.84  135.38
  -7  -4   5 7497.46  141.06
  -7   4   4 1092.95   46.56
  -7   4   4 1099.16   50.77
   7   4  -4 1049.60   47.12
  -7  -4   4 1054.22   43.87
   7  -4  -4 1074.78   38.80
   7   4  -3 9053.37  184.82
  -7   4   3 8792.19  177.05
  -7   4   3 9001.03  185.05
  -7  -4   3 8789.51  182.64
   7  -4  -3 8826.73  160.79
  -7   4   2 2674.13   80.19
  -7   4   2 2747.20   88.66
  -7  -4   2 2718.38   81.24
   7  -4  -2 2747.31   71.60
   7   4  -115525.58  278.31
  -7   4   115552.70  278.23
  -7   4   115645.15  282.76
  -7  -4   115794.74  276.01
   7  -4  -115173.62  260.85
   7  -4  -116574.15  289.56
  -7   4   0 2770.29   88.92
   7   4   0 2747.65   86.21
  -7   4   0 2760.75   82.77
   7  -4   0 2716.79   71.97
   7  -4   0 2810.25   82.26
  -7  -4   0 2844.08   80.31
  -7   4  -120555.32  344.66
  -7   4  -120255.96  350.58
   7   4   119673.38  328.06
   7  -4   119581.14  314.88
  -7  -4  -120078.53  330.50
  -7   4  -2 2018.14   72.92
   7   4   2 2008.17   68.29
  -7  -4  -2 2102.42   64.12
   7  -4   2 2016.12   68.91
   7  -4   2 2035.73   60.70
   7   4   310089.54  193.12
  -7   4  -310220.33  204.34
   7  -4   310427.96  199.80
  -7  -4  -3 9678.20  205.83
  -7  -4  -310292.71  188.70
  -7   4  -4 3217.86   84.48
   7   4   4 3000.51   78.67
   7   4   4 3103.26   75.65
   7  -4   4 3200.40   77.40
  -7  -4  -4 3117.03   68.23
  -7  -4  -4 2947.76   80.20
   7   4   5 7250.24  152.66
  -7   4  -5 7521.66  162.17
   7   4   5 7411.34  151.12
  -7  -4  -5 7645.23  143.43
  -7  -4  -5 7030.11  150.63
   7  -4   5 7789.66  155.51
  -7   4  -6  994.34   46.26
   7   4   6  938.64   42.86
   7   4   6  964.72   41.22
  -7  -4  -6  945.93   49.03
   7  -4   6  986.18   43.84
  -7  -4  -6 1005.16   37.04
  -7   4  -7 6115.39  132.80
   7   4   7 6236.30  127.16
   7   4   7 6367.18  130.77
   7  -4   7 6738.28  129.23
  -7  -4  -7 6387.09  145.53
  -7  -4  -7 6700.99  117.14
   7   4   8  416.74   28.02
   7   4   8  400.06   27.66
  -7  -4  -8  525.71   27.27
  -7  -4  -8  427.99   29.31
   7  -4   8  433.42   27.43
  -7   4  -9 7084.08  133.55
   7   4   9 7083.21  118.68
  -7  -4  -9 7384.78  128.30
   7  -4   9 7666.46  127.75
   7   4  10  116.08   16.93
  -7   4 -10  133.75   18.67
   7  -4  10  126.20   19.23
  -7  -4 -10  136.49   16.83
   7   4  11 4620.10   90.05
  -7   4 -11 4929.91  103.78
   7  -4  11 4747.23   89.17
   7   4  12  146.20   17.64
  -7   4 -12  162.42   21.69
   7  -4  12  150.88   17.72
  -7   4 -13 5993.96  116.94
   7   4  13 5704.02   97.06
   7  -4  13 5724.83   95.74
   7   4  14    8.78   11.94
  -7   4 -14    2.82   15.11
   7  -4  14   11.16   10.83
  -7   4 -15 2529.00   84.98
   7   4  15 2443.42   77.51
   7  -4  15 2427.43   80.36
  -7   5  15  630.51   36.51
  -7  -5  15  629.90   37.54
  -7  -5  15  612.51   31.75
  -7   5  14 3178.28   81.50
  -7  -5  14 3125.79   70.89
  -7  -5  14 3168.42   81.42
  -7   5  13 2567.22   72.85
  -7  -5  13 2520.67   61.84
  -7  -5  13 2535.95   73.05
  -7   5  12  721.36   38.40
  -7  -5  12  702.21   35.22
  -7  -5  12  730.28   39.40
  -7   5  11 7034.02  123.06
  -7  -5  11 7198.42  128.91
  -7  -5  11 7161.71  116.19
  -7   5  10 2340.00   68.95
  -7  -5  10 2408.27   69.56
  -7  -5  10 2327.32   60.80
  -7   5   9  420.77   28.71
  -7  -5   9  446.99   31.92
  -7  -5   9  425.74   28.09
  -7   5   8 2067.09   63.04
  -7  -5   8 2162.34   63.79
  -7  -5   8 2085.62   60.32
  -7   5   7 4379.88  103.13
  -7  -5   7 4363.78   94.53
  -7  -5   7 4419.35  103.71
  -7   5   6 1399.25   52.74
   7   5  -6 1299.99   50.46
   7  -5  -6 1350.61   46.85
  -7  -5   6 1364.51   48.37
  -7   5   5   79.17   17.67
   7   5  -5   84.23   31.37
  -7   5   5   87.27   21.79
   7  -5  -5   94.44   18.88
  -7  -5   5   81.89   12.95
   7   5  -4   29.20   14.62
  -7   5   4   27.09   11.71
  -7   5   4   26.41   16.05
   7  -5  -4   24.33    9.00
  -7  -5   4   51.85   10.91
  -7  -5   4   75.37   17.92
  -7   5   312733.12  225.62
  -7   5   313023.04  244.94
  -7  -5   312681.64  224.17
   7  -5  -312483.38  206.19
  -7  -5   312115.18  316.32
  -7   5   2 3963.47  100.92
  -7   5   2 4090.44  111.79
   7  -5  -2 3869.57   88.32
  -7  -5   2 4042.20   99.51
  -7   5   1 1944.90   66.91
  -7   5   1 1898.54   60.50
  -7  -5   1 1916.82   58.43
   7  -5  -1 1826.41   51.51
  -7   5   0  408.33   28.41
  -7   5   0  408.34   30.95
   7  -5   0  390.60   24.70
  -7  -5   0  400.78   27.64
  -7   5  -1 6236.82  144.16
   7  -5   1 6092.61  125.77
  -7  -5  -1 6219.34  128.01
  -7   5  -2 4667.82  139.81
  -7  -5  -2 4631.29  108.29
   7  -5   2 4452.92  107.86
  -7   5  -3 5355.14  131.68
  -7  -5  -3 5285.80  116.61
   7  -5   3 5268.87  119.51
  -7   5  -4 5140.22  121.24
  -7  -5  -4 4709.04  123.68
   7  -5   4 5094.05  110.90
  -7  -5  -4 4610.76   99.68
   7   5   5 2396.55   68.07
  -7   5  -5 2495.75   77.45
   7  -5   5 2465.31   67.55
  -7  -5  -5 2333.37   79.83
  -7  -5  -5 2428.92   62.20
   7   5   6  444.19   29.71
  -7   5  -6  451.86   33.14
   7  -5   6  460.57   29.23
  -7  -5  -6  443.06   27.25
   7   5   7 1680.34   55.85
  -7   5  -7 1679.12   61.92
  -7  -5  -7 1698.05   49.63
   7  -5   7 1745.02   56.46
   7   5   8 1347.80   54.16
  -7   5  -8 1358.31   55.00
  -7  -5  -8 1410.21   44.56
   7  -5   8 1395.50   50.24
   7   5   9 4323.19   92.04
   7  -5   9 4881.44  130.81
  -7  -5  -9 4858.94  125.32
   7   5  10   30.72   21.95
   7  -5  10   37.23   18.87
  -7  -5 -10   32.78   13.94
   7   5  11 2497.49   68.56
  -7   5 -11 2714.48   78.31
   7  -5  11 2720.23   69.36
  -7   5 -12  274.97   27.35
   7  -5  12  306.51   24.22
  -7   5 -13  336.18   29.45
   7  -5  13  348.34   27.42
  -7   5 -14  662.39   41.36
   7  -5  14  655.37   34.46
  -7   6  13 3031.10   77.13
  -7  -6  13 3013.73   80.65
  -7   6  12 4028.82   96.63
  -7  -6  12 4159.09   98.98
  -7   6  11 2527.41   71.50
  -7  -6  11 2625.95   74.22
  -7   6  10   43.18   14.20
  -7  -6  10   58.55   15.06
  -7  -6  10   45.95   12.22
  -7   6   9  242.03   22.69
  -7  -6   9  237.87   19.90
  -7  -6   9  242.63   22.56
  -7   6   8 4376.22   92.72
  -7  -6   8 4353.34   85.52
  -7  -6   8 4430.19   94.39
  -7   6   7 1060.66   49.20
  -7  -6   7 1062.47   43.61
  -7   6   6  114.42   16.52
  -7  -6   6  108.77   14.52
  -7   6   5 4074.30   92.76
  -7  -6   5 4078.61   91.91
   7  -6  -5 3892.53  126.59
  -7  -6   5 4037.10   84.52
  -7   6   4 8120.73  155.09
  -7  -6   4 7900.40  144.53
  -7  -6   4 8126.06  151.41
  -7   6   3   73.12   15.52
  -7   6   3   77.56   14.88
   7  -6  -3   75.99   12.06
  -7  -6   3   75.43   14.31
  -7   6   2  681.86   41.55
  -7   6   2  669.94   36.80
  -7  -6   2  684.76   34.91
   7  -6  -2  643.17   31.33
  -7   6   1 7054.51  127.28
  -7   6   1 7305.25  141.56
  -7  -6   1 7008.51  124.33
   7  -6  -1 6802.45  115.25
  -7   6   0 3044.31   78.89
  -7   6   0 3075.69   87.30
  -7  -6   0 3035.34   77.89
  -7   6  -1  432.92   33.61
   7  -6   1  406.99   29.85
  -7  -6  -1  400.59   25.65
  -7   6  -2  995.13   47.81
  -7  -6  -2  994.50   39.61
   7  -6   2  986.87   44.10
  -7   6  -3 1339.38   56.09
  -7  -6  -3 1331.10   46.57
   7  -6   3 1342.91   51.16
  -7   6  -4 5448.10  125.98
   7  -6   4 5543.50  118.42
  -7  -6  -4 5392.83  104.53
  -7   6  -5  471.04   33.74
  -7  -6  -5  434.33   24.89
   7  -6   5  460.83   30.49
  -7   6  -6 1258.17   53.56
  -7  -6  -6 1305.17   42.98
   7  -6   6 1257.84   48.10
  -7   6  -7    1.65   12.84
   7  -6   7   14.91   13.38
  -7  -6  -7    5.58    7.09
  -7   6  -8  310.25   28.06
  -7  -6  -8  320.07   21.15
   7  -6   8  299.34   23.48
  -7   6  -9  617.84   39.04
   7  -6   9  640.49   35.63
  -7   6 -10 1174.29   54.37
   7  -6  10 1397.11   49.47
   7  -6  11  279.96   23.88
  -7   6 -12   49.85   15.51
   7  -6  12   48.47   14.06
  -7   6 -13  331.72   29.61
   7  -6  13  343.25   24.67
  -7   7  12  191.79   22.37
  -7  -7  12  184.21   23.32
  -7   7  11  194.03   21.20
  -7  -7  11  179.71   20.83
  -7   7  10 1389.48   53.30
  -7  -7  10 1463.99   53.93
  -7   7   9 3055.37   79.47
  -7  -7   9 2941.10   76.30
  -7   7   8 3855.60   89.18
  -7   7   7  746.73   39.09
  -7  -7   7  712.16   37.26
  -7   7   6 2376.46   71.05
  -7  -7   6 2348.45   67.32
  -7   7   5 3974.25   90.60
  -7  -7   5 4042.82   88.87
  -7   7   4   80.82   16.33
  -7  -7   4   74.46   15.07
  -7   7   3   25.06   11.42
   7  -7  -3   32.30   13.05
  -7  -7   3   30.60   11.04
  -7   7   2   22.71   11.54
   7  -7  -2   10.86   11.24
  -7  -7   2    7.01   11.43
  -7   7   1 1479.96   55.04
  -7   7   1 1546.79   60.01
  -7  -7   1 1494.44   56.67
  -7   7   0 2157.22   72.07
   7  -7   0 2014.18   61.88
  -7  -7   0 2051.15   62.51
  -7   7  -1  158.98   21.78
   7  -7   1  156.22   18.27
  -7  -7  -1  158.68   16.95
  -7   7  -2  134.07   19.89
  -7  -7  -2  134.38   15.06
   7  -7   2  131.48   17.05
  -7   7  -3   58.26   16.56
  -7  -7  -3   41.52   10.89
   7  -7   3   38.66   12.61
  -7   7  -4 4259.27  102.72
   7  -7   4 4301.76   92.00
  -7  -7  -4 4285.94   77.93
  -7   7  -5 2006.37   69.56
   7  -7   5 1872.88   58.19
  -7  -7  -5 1954.35   55.34
  -7   7  -6  272.93   26.40
   7  -7   6  278.31   24.79
  -7  -7  -6  275.31   19.15
  -7   7  -7  475.18   35.26
   7  -7   7  458.15   29.41
  -7  -7  -7  481.25   27.09
  -7   7  -8 2408.60   75.53
   7  -7   8 2497.21   69.56
  -7   7  -9   20.73   16.32
   7  -7   9   16.78   10.33
  -7   7 -10    4.66   16.99
   7  -7  10    9.14   13.66
  -7   7 -11   96.64   22.45
   7  -7  11  111.12   17.26
  -7   8  10  151.45   20.99
  -7   8   9  300.36   25.59
  -7   8   8  776.72   40.98
  -7  -8   8  747.21   40.64
  -7   8   7  283.03   28.49
  -7  -8   7  303.41   32.40
  -7   8   6 4496.62   92.49
  -7  -8   6 4414.39   99.22
  -7   8   5  560.80   33.74
  -7  -8   5  544.58   35.23
  -7   8   4 2328.74   69.49
  -7  -8   4 2321.01   66.87
  -7   8   3  660.35   37.22
  -7  -8   3  649.95   34.91
  -7   8   2 8938.09  137.72
   7  -8  -2 8738.84  151.16
  -7  -8   2 8938.18  139.92
  -7  -8   1    5.90   11.45
   7  -8  -1   10.65   12.55
   7  -8   0    4.36   10.55
  -7  -8   0    7.33   10.56
   7  -8   0    6.45   13.50
  -7  -8  -1   22.56   16.32
   7  -8   1   31.59   19.34
   7  -8   1   32.20   17.22
   7  -8   2 6242.05  122.49
   7  -8   2 6574.78  120.21
  -7  -8  -2 6639.43  107.43
  -7  -8  -3  418.03   27.89
   7  -8   3  384.48   30.38
   7  -8   3  395.85   26.53
   7  -8   4   60.66   16.52
   7  -8   4   70.97   17.74
  -7  -8  -4   60.69   14.52
   7  -8   5  147.79   25.18
  -7  -8  -5  165.59   18.83
   7  -8   5  177.09   20.98
   7  -8   610541.61  138.05
   7  -8   6 9778.49  148.90
   7  -8   7   11.73   11.51
   7  -8   7    7.76   14.01
   7  -8   8 1667.45   56.33
   7  -8   8 1534.44   59.40
   7  -8   9    7.77   14.41
   7  -8   9   10.30   16.71
  -7   9   6  853.53   46.30
  -7  -9   6  830.59   40.21
  -7   9   5 1974.22   68.45
  -7  -9   5 1902.06   61.14
  -7   9   4 4344.08   91.67
  -7  -9   4 4271.45  118.52
  -7   9   3 1722.73   58.27
  -7  -9   3 1781.53   60.11
  -7  -9   2   16.24   12.29
   7  -9  -1  695.41   37.38
  -7  -9   1  691.47   37.40
  -7  -9   0 3975.40   91.54
   7  -9   0 3694.76   93.65
   7  -9   0 3879.13   87.40
  -7  -9  -1  350.72   24.28
   7  -9   1  346.05   26.63
   7  -9   1  341.10   29.27
  -7  -9  -2   49.21   14.96
   7  -9   2   45.39   14.91
   7  -9   2   35.24   17.83
  -7  -9  -3  126.70   17.38
   7  -9   3  111.39   21.40
   7  -9   3  116.85   20.07
   7  -9   4 7860.85  134.46
   7  -9   4 7472.85  133.29
   7  -9   5   72.99   15.88
   7  -9   5   78.24   18.08
   7  -9   6    0.52   14.09
   7  -9   6    1.05   17.14
  -8   0  17    5.03   13.86
  -8   0  16 5760.50  106.09
  -8   0  15    6.91   12.22
  -8   0  14   82.18   14.73
  -8   0  13    6.08   12.57
  -8   0  13   10.43   20.28
  -8   0  1210202.52  148.98
  -8   0  1210692.56  153.94
  -8   0  11   13.80   12.80
  -8   0  11   26.60   10.76
  -8   0  11   10.12   10.76
   8   0 -10   18.13   12.09
  -8   0  10   18.23   11.56
  -8   0  10   18.99   12.73
  -8   0   9   15.17   31.72
  -8   0   9   39.31   30.19
   8   0  -830718.09  403.48
  -8   0   830838.76  386.62
  -8   0   832322.78  241.65
   8   0  -7   18.47    9.55
  -8   0   7    9.01    9.14
  -8   0   7   41.46    9.84
   8   0  -7    2.44    5.99
  -8   0   6  391.63   31.79
   8   0  -6  377.63   26.31
   8   0  -6  374.00   28.63
  -8   0   6  385.06   25.86
   8   0  -5    9.57   18.13
   8   0  -5   20.74   14.10
  -8   0   431651.98  225.67
   8   0  -431475.18  402.16
   8   0  -432275.35  225.15
  -8   0   431054.02  410.65
  -8   0   3   17.05    6.78
  -8   0   3    8.69    7.03
   8   0  -3   11.73    7.10
   8   0  -3    5.16    5.99
   8   0  -2  356.43   24.40
  -8   0   2  335.60   21.47
   8   0  -2  360.65   25.63
  -8   0   2  338.80   26.14
  -8   0   1    5.17    8.28
  -8   0   1   33.11   18.65
   8   0  -1    3.33    8.91
  -8   0   025753.59  327.09
   8   0   026019.38  325.33
  -8   0   026257.79  313.29
   8   0   025996.34  299.68
  -8   0  -1   10.30    4.77
   8   0   1    7.35    5.02
   8   0   1    3.71    5.03
   8   0   1    6.19    6.71
   8   0   2   54.00   22.50
   8   0   2   95.43   14.12
   8   0   3   23.36   33.29
   8   0   3   39.99   29.66
   8   0   445419.55  620.50
   8   0   446459.11  655.19
  -8   0  -446712.76  642.98
   8   0   446292.47  651.98
  -8   0  -5    6.73    6.94
   8   0   5   13.46    6.31
   8   0   5    3.05    6.88
  -8   0  -5    5.37    8.68
  -8   0  -6 1406.55   61.39
   8   0   6 1429.46   51.15
   8   0   6 1326.12   46.25
  -8   0  -6 1311.81   49.52
  -8   0  -7   70.40   25.76
  -8   0  -823238.63  358.51
   8   0   823297.58  206.22
  -8   0  -9   12.08    9.72
   8   0   9   18.88    9.92
   8   0  10 1234.66   46.85
  -8   0 -10 1199.40   47.24
  -8   0 -11   15.71   17.72
   8   0  11   25.17   21.38
   8   0  12 4400.56   83.65
  -8   0 -12 4369.59   92.88
   8   0  13   14.21   10.51
  -8   0 -13    4.49   11.64
  -8   0 -14  203.29   23.86
   8   0  14  197.24   21.27
  -8   0 -15   23.24   18.27
   8   0  15    6.83   13.54
  -8   0 -16 3255.93  101.01
   8   0  16 3085.22   88.53
  -8   1  17  379.06   27.71
  -8  -1  17  371.34   26.55
  -8   1  16 1517.57   55.15
  -8  -1  16 1504.81   53.49
  -8   1  15 2179.38   65.78
  -8  -1  15 2129.98   61.70
  -8   1  14 1376.84   50.88
  -8  -1  14 1369.26   51.37
  -8  -1  14 1397.87   51.56
  -8   1  13  287.99   24.25
  -8  -1  13  285.90   23.50
  -8  -1  13  288.64   22.87
  -8   1  12 1576.37   54.34
  -8   1  12 1569.21   53.90
  -8  -1  12 1553.22   56.55
  -8  -1  12 1540.77   52.28
  -8   1  11 2044.64   61.88
  -8   1  11 2037.00   61.12
  -8  -1  11 2013.97   62.06
  -8  -1  11 1872.50   63.66
  -8   1  10 4058.01   89.60
  -8   1  10 4121.24   87.78
  -8  -1  10 4158.46   97.00
  -8  -1  10 4105.65   92.36
   8  -1 -10 4075.16  109.72
  -8   1   9   58.93   11.53
  -8   1   9   62.32   12.45
   8   1  -9   53.52   13.81
   8  -1  -9   49.30   12.45
  -8  -1   9   55.46   11.33
  -8  -1   9   54.63   11.81
  -8   1   8  100.94   14.68
   8   1  -8   90.52   17.51
   8   1  -8  102.07   13.69
  -8   1   8   98.05   15.23
   8  -1  -8   98.98   15.85
  -8  -1   8  104.73   16.09
  -8  -1   8   96.96   15.93
  -8   1   7  580.91   32.93
   8   1  -7  588.80   36.07
   8   1  -7  572.17   32.26
  -8   1   7  581.93   37.07
   8  -1  -7  550.96   34.97
  -8  -1   7  595.39   39.28
  -8  -1   7  570.02   39.37
   8   1  -622444.09  362.47
  -8   1   623861.72  393.44
   8   1  -623073.40  379.09
  -8   1   623450.13  374.85
   8  -1  -623201.92  370.97
  -8  -1   623290.19  388.11
  -8  -1   623332.53  378.22
   8  -1  -622901.77  381.52
   8   1  -5  194.53   19.82
   8   1  -5  186.95   17.31
  -8   1   5  194.99   17.50
  -8   1   5  207.79   19.96
  -8  -1   5  187.78   20.07
  -8  -1   5  198.27   18.98
   8  -1  -5  200.28   19.41
   8  -1  -5  197.12   17.73
  -8   1   4  300.40   24.02
   8   1  -4  296.93   25.33
  -8   1   4  299.95   20.74
   8   1  -4  299.85   22.57
  -8  -1   4  320.96   22.40
   8  -1  -4  306.41   23.06
  -8  -1   4  280.89   25.44
   8  -1  -4  323.14   24.18
   8   1  -3 4450.76   94.71
  -8   1   3 4624.07   94.29
  -8   1   3 4531.07  108.19
   8   1  -3 4387.56   96.83
  -8  -1   3 4433.34  108.10
   8  -1  -3 4634.67   98.45
  -8  -1   3 4304.56   93.23
   8  -1  -3 4384.06  102.90
   8   1  -210976.15  179.68
  -8   1   210855.93  182.60
  -8   1   211202.60  182.90
   8   1  -211018.00  178.69
   8  -1  -210198.89  159.66
   8  -1  -210956.62  178.86
  -8  -1   210609.68  189.42
  -8  -1   210622.23  174.90
   8   1  -1  916.55   44.36
  -8   1   1  866.93   43.05
  -8   1   1  980.72   38.92
   8   1  -1  912.41   37.86
   8  -1  -1  913.14   40.72
  -8  -1   1  889.86   39.44
   8  -1  -1  873.07   36.98
  -8  -1   1  875.99   45.37
  -8   1   0  750.51   40.21
  -8   1   0  730.19   35.54
   8   1   0  746.82   37.82
  -8  -1   0  701.29   38.32
  -8  -1   0  638.44   33.32
   8  -1   0  750.75   31.43
   8  -1   0  781.16   38.07
  -8   1  -1 8368.28  147.29
   8   1   1 8528.58  158.48
   8   1   1 8307.02  157.19
  -8   1  -1 8369.46  159.11
   8  -1   1 8646.29  159.21
   8  -1   1 8163.17  132.22
   8   1   2 7093.59  123.13
   8   1   2 7267.07  148.03
  -8   1  -2 7429.00  131.20
   8   1   2 7071.85  135.82
   8  -1   2 7284.57  125.44
   8  -1   2 7669.91  155.19
   8  -1   2 7612.82  143.38
   8   1   3   30.63   10.21
   8   1   3   14.50   10.85
   8   1   3   18.43    8.67
   8  -1   3   16.02   10.70
  -8  -1  -3   16.68    5.71
   8  -1   3   18.71   11.00
   8   1   4  103.85   12.95
   8   1   4  107.44   17.56
   8  -1   4  109.75   24.50
  -8  -1  -4  102.41   14.32
  -8  -1  -4  150.89   15.04
   8  -1   4  104.87   14.67
   8   1   5 1895.04   67.08
   8   1   5 1846.82   58.07
  -8   1  -5 1745.26   60.17
  -8  -1  -5 1904.22   59.54
   8  -1   5 1817.22   64.53
  -8  -1  -5 1887.29   68.37
   8  -1   5 1855.37   57.17
   8   1   611585.43  214.11
   8   1   610810.49  198.23
  -8   1  -611358.41  213.44
  -8   1  -611434.24  218.90
  -8  -1  -611150.06  220.77
   8  -1   611201.44  208.40
  -8  -1  -611643.93  206.79
  -8   1  -7 2573.97   67.58
   8   1   7 2305.61   56.27
   8   1   7 2549.48   68.65
  -8  -1  -7 2518.60   62.63
  -8  -1  -7 2389.18   68.80
   8  -1   7 2527.45   69.86
  -8   1  -8  566.89   36.63
   8   1   8  520.49   32.69
  -8  -1  -8  558.91   32.57
   8  -1   8  486.77   29.32
   8   1   9 3482.87   78.25
  -8   1  -9 3434.97   82.96
   8  -1   9 3440.54   76.53
  -8  -1  -9 3450.26   76.75
   8   1  10 7500.12  140.46
  -8   1 -10 7326.81  141.55
   8  -1  10 7191.71  132.98
  -8  -1 -10 7556.99  142.37
   8   1  11 1107.33   42.55
  -8   1 -11 1101.29   48.86
  -8  -1 -11 1081.95   43.82
   8  -1  11 1105.60   43.02
  -8   1 -12  727.08   39.11
   8   1  12  726.54   36.64
  -8  -1 -12  754.44   38.91
   8  -1  12  722.65   34.97
   8   1  13   34.67   13.14
  -8   1 -13   43.46   15.06
   8  -1  13   46.30   12.89
  -8  -1 -13   49.39   16.94
  -8   1 -14 4926.42  104.82
   8   1  14 4747.15   88.38
  -8  -1 -14 4974.92  102.06
   8  -1  14 4659.64   89.55
  -8   1 -15 1169.75   52.20
   8   1  15 1139.64   43.92
   8  -1  15 1133.09   44.84
  -8  -1 -15 1212.37   50.90
  -8   1 -16   28.94   15.40
   8   1  16   33.28   14.13
   8  -1  16   31.96   13.61
  -8   2  16   -1.43   13.81
  -8  -2  16    3.43   12.22
  -8   2  15  913.18   42.46
  -8  -2  15  936.93   42.67
  -8  -2  15  905.44   39.61
  -8   2  14 3516.58   84.64
  -8  -2  14 3511.01   83.71
  -8  -2  14 3424.62   77.96
  -8   2  13  802.02   39.42
  -8  -2  13  792.14   39.89
  -8  -2  13  802.76   42.82
  -8   2  12  148.55   17.94
  -8  -2  12  141.61   17.78
  -8  -2  12  136.12   16.36
  -8   2  11 2532.21   67.51
  -8  -2  11 2445.60   67.02
  -8  -2  11 2539.48   71.76
  -8   2  10 3263.85   77.06
  -8   2  10 3025.59   69.62
  -8  -2  10 3327.49   81.85
  -8  -2  10 3132.35   72.99
  -8   2   9 3320.33   74.57
  -8   2   9 3362.03   77.80
  -8  -2   9 3464.70   80.34
  -8  -2   9 3363.97   77.29
   8  -2  -9 3460.23   94.51
  -8   2   8  199.56   18.80
  -8   2   8  205.81   19.74
   8   2  -8  213.59   18.79
  -8  -2   8  208.42   19.69
  -8  -2   8  195.59   23.81
   8  -2  -8  202.90   21.68
  -8   2   7   63.05   11.62
  -8   2   7   74.81   14.54
   8   2  -7   69.34   13.51
   8   2  -7   78.28   12.05
  -8  -2   7   59.64   11.19
   8  -2  -7   67.04   12.89
  -8  -2   7   81.18   13.12
   8   2  -6 1539.44   51.72
  -8   2   6 1528.33   54.71
  -8   2   6 1459.79   48.42
   8   2  -6 1552.87   54.38
  -8  -2   6 1516.79   55.74
   8  -2  -6 1480.59   51.79
  -8  -2   6 1522.24   54.07
   8   2  -5 8067.95  157.78
   8   2  -5 8191.50  174.83
  -8   2   5 8287.09  171.20
  -8  -2   5 7990.19  170.66
   8  -2  -5 7874.55  158.74
  -8  -2   5 8480.74  170.25
   8  -2  -5 8058.34  155.87
  -8   2   4  302.95   24.43
   8   2  -4  298.77   22.25
   8   2  -4  323.85   24.91
  -8   2   4  301.62   22.71
  -8  -2   4  290.30   26.82
  -8  -2   4  292.08   22.62
   8  -2  -4  312.64   22.69
   8  -2  -4  283.81   21.02
  -8   2   3  824.69   36.12
   8   2  -3  799.65   36.75
  -8   2   3  826.65   41.15
   8   2  -3  810.82   38.24
  -8  -2   3  816.09   38.39
   8  -2  -3  787.46   34.18
  -8  -2   3  816.82   42.03
   8  -2  -3  877.05   38.41
   8   2  -2  192.70   17.64
   8   2  -2  175.83   17.46
  -8   2   2  177.97   18.62
  -8   2   2  182.76   19.43
   8  -2  -2  176.29   16.74
   8  -2  -2  175.98   17.82
  -8  -2   2  188.15   17.98
  -8  -2   2  163.55   20.27
   8   2  -1   38.40    9.15
  -8   2   1   33.72    8.87
  -8   2   1   38.92    8.57
   8  -2  -1   53.92    9.41
  -8  -2   1   34.80   10.23
   8  -2  -1   29.60    8.64
  -8   2   0 1098.35   46.28
   8   2   0 1117.46   49.52
  -8   2   0 1159.63   46.55
   8   2   0 1091.84   46.35
   8   2   0 1130.69   44.21
   8  -2   0 1129.52   41.96
   8  -2   0 1162.56   48.50
   8   2   1  297.64   25.47
   8   2   1  295.93   26.89
  -8   2  -1  306.44   25.01
   8   2   1  303.48   21.80
  -8   2  -1  296.35   25.35
   8  -2   1  313.84   24.75
   8  -2   1  298.36   19.17
  -8  -2  -1  300.52   20.68
   8   2   2 1150.10   43.77
  -8   2  -2 1146.41   50.80
   8   2   2 1131.68   48.17
   8   2   2 1095.02   51.12
   8  -2   2 1094.69   51.84
  -8  -2  -2 1142.67   40.20
   8  -2   2 1128.46   47.53
   8  -2   2 1105.27   37.09
  -8   2  -3   50.27   10.62
   8   2   3   25.75    9.67
   8   2   3   28.84    7.92
   8   2   3   41.93   10.03
   8  -2   3   43.94    8.76
  -8  -2  -3   29.74    7.00
   8  -2   3   29.69    9.20
   8  -2   3   31.95    9.26
   8   2   4   59.54   19.36
   8   2   4   58.89   19.11
  -8   2  -4   51.36   15.07
  -8  -2  -4   42.37   13.84
  -8  -2  -4   41.81   20.41
   8  -2   4   49.44   11.18
   8  -2   4   59.51   21.78
   8  -2   4   47.62   13.12
   8   2   5  260.13   19.93
   8   2   5  257.75   22.09
  -8  -2  -5  272.42   19.88
  -8  -2  -5  268.18   22.95
   8  -2   5  256.79   22.24
   8  -2   5  258.95   23.58
   8   2   6  488.40   27.42
   8   2   6  518.43   31.65
  -8  -2  -6  517.22   36.31
  -8  -2  -6  524.14   27.25
   8  -2   6  531.06   31.84
   8   2   7  471.61   27.66
  -8   2  -7  504.01   31.11
   8   2   7  538.70   31.08
   8  -2   7  518.84   30.39
  -8  -2  -7  524.36   28.55
  -8  -2  -7  514.99   32.93
   8   2   8  303.11   23.21
  -8   2  -8  249.40   23.13
  -8  -2  -8  223.79   18.86
  -8  -2  -8  225.59   22.72
   8  -2   8  223.50   20.71
   8   2   9   19.04   14.55
  -8   2  -9   25.23    9.85
   8  -2   9   26.13    9.89
  -8  -2  -9   54.10   13.25
   8   2  10 2947.56   71.56
  -8   2 -10 2926.92   78.92
   8  -2  10 2845.53   68.61
  -8  -2 -10 2926.94   71.93
  -8   2 -11  454.17   31.48
   8   2  11  443.22   28.10
   8  -2  11  440.66   29.44
  -8  -2 -11  447.05   29.61
   8   2  12 1290.86   45.40
  -8   2 -12 1384.59   54.60
  -8  -2 -12 1353.20   51.12
   8  -2  12 1323.09   47.41
   8   2  13 1709.35   54.93
  -8   2 -13 1752.27   62.89
   8  -2  13 1665.86   53.84
  -8  -2 -13 1801.24   58.98
  -8   2 -14 1301.97   53.90
   8   2  14 1249.08   46.25
  -8  -2 -14 1310.38   52.37
   8  -2  14 1238.99   46.39
  -8   2 -15  502.07   35.27
   8   2  15  496.82   29.69
   8  -2  15  485.01   29.71
  -8   2 -16   14.86   15.91
   8   2  16   12.13   13.66
   8  -2  16   19.96   14.86
  -8  -3  16 1273.81   47.28
  -8  -3  16 1304.77   52.56
  -8  -3  15   80.06   15.56
  -8  -3  15   78.77   16.95
  -8  -3  14  323.89   26.50
  -8  -3  14  310.41   24.42
  -8  -3  13 3325.73   89.97
  -8  -3  13 3244.98   78.97
  -8  -3  12 3277.96   75.79
  -8  -3  12 3348.94   82.19
  -8  -3  11  219.50   20.66
  -8  -3  11  214.58   22.16
  -8  -3  10   30.17   28.05
  -8  -3  10   17.03   21.66
  -8  -3   9  181.95   19.09
  -8  -3   9  172.46   17.86
   8   3  -8 2583.59   77.66
  -8   3   8 2487.21   71.31
  -8  -3   8 2803.56   72.30
   8  -3  -8 2680.12   80.68
  -8  -3   8 2666.22   70.99
  -8   3   7 1098.46   59.94
   8   3  -7 1093.78   45.88
   8  -3  -7 1109.30   49.67
  -8  -3   7 1156.29   46.14
  -8  -3   7 1212.10   49.06
   8   3  -6 6087.16  130.29
  -8   3   6 5637.27  118.08
  -8  -3   6 6108.54  122.12
   8  -3  -6 6199.55  132.21
  -8  -3   6 6471.94  129.02
   8   3  -5 5644.53  132.23
  -8   3   5 5514.43  127.24
  -8  -3   5 5977.29  134.09
  -8  -3   5 5338.53  145.06
   8  -3  -5 5786.64  130.48
   8   3  -4 1354.56   50.81
  -8   3   4 1413.21   51.10
  -8  -3   4 1482.68   54.77
  -8  -3   4 1452.99   54.16
   8  -3  -4 1393.60   46.55
  -8   3   3  816.74   42.66
   8   3  -3  806.15   41.06
  -8  -3   3  810.01   38.30
   8  -3  -3  834.72   34.89
  -8  -3   3  810.78   45.14
  -8   3   2  493.78   36.48
   8   3  -2  512.97   34.82
   8  -3  -2  503.21   27.98
  -8  -3   2  492.21   33.66
  -8   3   1 8150.48  165.81
   8   3  -1 8298.19  195.57
   8   3  -1 8531.30  167.20
   8  -3  -1 8269.66  144.39
   8  -3  -1 7988.22  159.30
  -8   3   0   73.88   20.26
   8   3   0   65.33   19.86
   8  -3   0   58.45   12.98
  -8  -3   0   69.50   18.59
   8  -3   0   64.74   13.58
  -8   3  -1 7315.21  158.08
   8   3   1 7224.93  151.84
   8   3   1 7360.84  193.47
   8  -3   1 7455.62  156.93
   8  -3   1 7254.72  138.93
  -8  -3  -1 7457.30  148.25
   8   3   2 4729.35  122.60
  -8   3  -2 4834.62  121.36
   8   3   2 4789.40  112.51
   8  -3   2 4692.20   99.64
  -8  -3  -2 4856.89  106.52
   8  -3   2 4673.44  114.00
   8  -3   2 4328.64  109.93
  -8   3  -3   23.42   10.88
   8   3   3   15.00    8.84
   8   3   3   24.68   10.59
   8   3   3   17.58    9.01
   8  -3   3   37.21    8.40
   8  -3   3   16.32    7.95
  -8  -3  -3   18.75    7.60
   8   3   4   27.59   16.80
  -8   3  -4   86.99   16.25
   8   3   4   28.87   16.68
   8  -3   4   23.41   14.22
  -8  -3  -4   40.44   12.93
  -8  -3  -4   25.13   15.37
   8   3   5 8384.84  146.02
  -8   3  -5 8880.52  163.64
   8   3   5 8337.03  155.17
   8  -3   5 8515.61  153.49
  -8  -3  -5 8578.88  165.14
  -8  -3  -5 9061.67  146.16
   8   3   6   17.57    9.46
   8   3   6   17.44    9.15
   8  -3   6   13.59    7.93
  -8  -3  -6   10.78    7.22
  -8  -3  -6   12.38    8.90
   8   3   7  328.74   25.51
  -8  -3  -7  325.49   27.46
  -8  -3  -7  358.63   29.88
   8  -3   7  353.68   25.82
   8   3   8  170.07   18.25
  -8   3  -8  164.43   19.10
   8  -3   8  162.80   17.86
  -8  -3  -8  175.98   16.66
  -8  -3  -8  169.51   19.18
  -8   3  -912316.74  210.07
   8   3   911490.70  185.23
   8  -3   911860.07  191.01
  -8  -3  -912451.03  192.96
  -8   3 -10 1197.49   51.51
   8   3  10 1136.46   44.39
  -8  -3 -10 1217.98   45.98
   8  -3  10 1147.60   44.22
  -8   3 -11 2998.47   80.35
   8   3  11 2910.78   70.21
   8  -3  11 3007.81   71.92
  -8  -3 -11 3114.83   72.94
   8   3  12  345.27   24.83
  -8   3 -12  379.03   32.23
   8  -3  12  371.63   26.02
  -8  -3 -12  364.47   26.66
  -8   3 -13 4129.46   95.28
   8   3  13 3973.81   82.04
   8  -3  13 4019.76   83.73
  -8  -3 -13 4279.51   96.35
   8   3  14 1213.30   44.53
  -8   3 -14 1257.74   53.67
   8  -3  14 1237.77   43.93
   8   3  15  191.78   20.71
  -8   3 -15  193.55   22.32
   8  -3  15  172.08   19.96
  -8   4  15 2180.17   67.55
  -8  -4  15 2216.66   67.11
  -8  -4  15 2133.94   59.07
  -8   4  14   57.94   15.21
  -8  -4  14   28.53   16.07
  -8  -4  14   30.42   11.74
  -8   4  13 2411.49   68.53
  -8  -4  13 2312.45   65.24
  -8  -4  13 2245.34   77.71
  -8   4  12   12.44   16.91
  -8  -4  12   10.66   16.00
  -8  -4  12   22.48   18.31
  -8   4  11 7358.22  121.27
  -8  -4  11 7490.00  123.10
  -8  -4  11 7217.89  108.86
  -8   4  10  332.29   27.07
  -8  -4  10  306.67   24.52
  -8  -4  10  315.50   30.03
  -8   4   9 7483.22  126.31
  -8  -4   9 7547.63  121.19
  -8  -4   9 7652.03  125.66
  -8   4   8  743.16   39.11
   8   4  -8  670.07   37.59
  -8  -4   8  768.42   39.03
  -8  -4   8  755.34   39.21
  -8   4   7 8241.93  138.67
   8  -4  -7 8109.49  141.65
  -8  -4   7 8181.46  135.76
  -8  -4   7 8549.99  142.01
  -8   4   6   17.81   15.09
   8   4  -6   17.06   14.50
  -8   4   6   32.39   13.71
  -8  -4   6   18.49   11.93
  -8  -4   6   17.14   12.98
   8  -4  -6   27.00    9.58
   8   4  -5 8041.02  167.16
  -8   4   5 8537.36  188.36
  -8   4   5 8648.03  175.60
  -8  -4   5 8348.90  166.34
   8  -4  -5 8254.93  155.40
  -8  -4   5 8460.71  165.36
  -8   4   4 2142.79   68.00
  -8   4   4 2183.65   66.02
   8   4  -4 2069.42   67.37
  -8  -4   4 2090.64   67.96
   8  -4  -4 2102.65   57.24
  -8   4   3 8328.05  161.63
   8   4  -3 8667.72  162.75
  -8   4   3 8487.38  157.20
  -8  -4   3 8587.46  166.51
   8  -4  -3 8424.50  138.22
  -8   4   2 2553.12   73.62
  -8   4   2 2479.52   73.62
   8  -4  -2 2546.90   58.56
  -8  -4   2 2634.02   68.56
  -8   4   119718.34  337.10
  -8   4   120531.64  341.07
   8  -4  -119442.39  306.40
  -8  -4   119997.77  330.40
  -8   4   0  193.08   36.33
  -8   4   0  178.88   23.51
   8  -4   0  183.86   25.98
  -8  -4   0  187.74   31.38
  -8   4  -120270.26  285.55
  -8   4  -119456.08  302.42
  -8  -4  -119877.68  280.93
   8  -4   119235.79  256.21
  -8   4  -2  841.71   43.21
  -8  -4  -2  842.42   37.26
   8   4   311595.45  263.43
  -8   4  -311534.36  198.83
  -8  -4  -311388.21  174.78
  -8   4  -4  608.68   39.02
   8   4   4  595.63   36.92
  -8  -4  -4  593.25   35.52
  -8  -4  -4  600.19   31.03
   8   4   5 4223.49   99.63
  -8   4  -5 4370.61  107.88
  -8  -4  -5 4147.19  102.08
  -8  -4  -5 4268.59   90.56
  -8   4  -6   43.40   16.00
   8   4   6   35.20   18.56
  -8  -4  -6   50.24   16.14
  -8  -4  -6   44.01   14.94
   8   4   710049.96  156.10
  -8   4  -710699.79  172.73
  -8  -4  -710259.46  182.36
  -8  -4  -710397.28  161.74
   8   4   8  146.25   20.72
  -8  -4  -8  168.07   19.74
   8   4   9 6034.75  154.59
  -8  -4  -9 6761.71  163.87
  -8   4 -10  170.24   22.82
   8   4  10  137.92   22.13
  -8  -4 -10  152.56   19.97
   8   4  11 7360.78  120.67
  -8   4 -11 7973.74  140.77
  -8  -4 -11 8259.85  128.54
  -8   4 -12   53.36   18.42
   8   4  12   54.07   14.62
  -8   4 -13 2551.48   76.71
   8   4  13 2325.18   68.12
  -8   4 -14   70.36   19.51
   8   4  14   56.94   15.18
  -8   5  14  816.64   44.23
  -8  -5  14  805.85   43.39
  -8  -5  14  785.16   36.00
  -8   5  13 3551.50   84.57
  -8  -5  13 3504.65   74.94
  -8  -5  13 3506.89   82.94
  -8   5  12 1089.37   47.57
  -8  -5  12 1097.20   46.82
  -8  -5  12 1071.26   41.97
  -8   5  11 3709.37   89.04
  -8  -5  11 3808.18   90.30
  -8  -5  11 3686.42   85.00
  -8   5  10 1439.83   52.82
  -8  -5  10 1516.02   57.18
  -8  -5  10 1446.06   50.24
  -8   5   9 6635.43  170.32
  -8  -5   9 6584.11  165.63
  -8  -5   9 6825.53  175.26
  -8   5   8  225.56   25.26
  -8  -5   8  227.15   25.55
  -8  -5   8  218.39   22.57
  -8   5   7 4407.15   94.94
  -8  -5   7 4510.96   95.68
  -8  -5   7 4300.68   88.99
  -8   5   6  316.88   26.75
  -8   5   6  328.29   30.22
  -8  -5   6  294.68   25.16
  -8  -5   6  296.86   22.92
  -8   5   5 5605.59  113.36
  -8   5   5 5539.20  148.87
  -8  -5   5 5430.12  108.76
   8  -5  -5 5439.21  102.21
  -8   5   4  449.56   33.22
  -8   5   4  485.57   36.10
   8   5  -4  452.87   31.99
   8  -5  -4  440.51   27.30
  -8  -5   4  443.34   32.53
  -8   5   3 5983.27  122.92
  -8   5   3 6048.47  131.72
  -8  -5   3 6095.79  119.95
   8  -5  -3 5972.16  108.54
  -8   5   2  587.99   38.57
  -8   5   2  637.94   41.91
  -8  -5   2  589.28   36.02
   8  -5  -2  583.51   35.78
  -8   5   112205.83  218.30
  -8   5   112401.88  233.81
  -8  -5   112410.60  221.30
   8  -5  -112134.00  204.85
  -8   5   0 1935.37   63.52
  -8   5   0 1868.73   67.27
  -8  -5   0 1917.26   57.03
   8  -5   0 1846.67   50.69
  -8   5  -110720.55  203.20
  -8  -5  -111127.00  179.38
  -8   5  -2 8315.84  162.93
   8  -5   2 8110.08  151.35
  -8  -5  -2 8298.47  145.55
  -8   5  -3 9594.67  181.83
   8  -5   3 9848.85  171.00
  -8  -5  -3 9607.65  155.40
  -8   5  -4  103.55   23.59
  -8  -5  -4   96.46   17.19
   8  -5   4  106.71   18.28
   8   5   5 4930.14  109.73
  -8   5  -5 4940.06  118.80
  -8  -5  -5 4980.92   92.41
   8  -5   5 5213.92  112.14
   8   5   6  173.69   22.05
  -8   5  -6  183.64   23.57
   8  -5   6  194.51   22.43
  -8  -5  -6  179.48   17.67
  -8   5  -7 6912.72  130.85
   8   5   7 6738.05  117.85
  -8  -5  -7 7075.86  103.98
   8  -5   7 7276.35  126.82
   8   5   8  238.52   23.92
  -8   5  -8  272.63   29.29
  -8  -5  -8  275.49   20.83
   8  -5   8  285.43   23.74
  -8  -5  -9 5458.47   87.10
   8  -5   9 5511.01  101.78
   8  -5  10  889.41   39.41
  -8  -5 -10  896.32   37.28
  -8   5 -11  634.89   37.46
   8  -5  11  670.48   34.96
  -8   5 -12   55.87   16.10
   8  -5  12   64.12   14.87
  -8   5 -13 1170.19   53.18
   8  -5  13 1290.86   49.71
  -8   6  13 1381.23   52.72
  -8  -6  13 1417.23   54.53
  -8   6  12  189.91   21.83
  -8  -6  12  192.02   21.48
  -8   6  11  769.82   40.96
  -8  -6  11  792.41   41.44
  -8   6  10  703.30   38.00
  -8  -6  10  695.87   38.09
  -8   6   9   46.75   12.88
  -8  -6   9   41.16   12.58
  -8   6   8   47.66   13.24
  -8  -6   8   30.26   14.37
  -8   6   7  753.55   38.57
  -8   6   6  819.59   40.21
  -8   6   5   82.08   16.30
  -8  -6   5   77.63   13.00
  -8   6   4    1.54    8.76
  -8   6   4    4.88   11.98
  -8  -6   4    4.68    7.87
  -8   6   3 6075.29  129.42
  -8   6   3 6427.53  142.58
  -8  -6   3 6291.03  125.80
  -8   6   2  405.42   31.44
  -8   6   2  367.58   27.54
   8  -6  -2  371.64   23.25
  -8  -6   2  385.92   28.19
  -8   6   1  777.39   46.89
  -8   6   1  754.31   38.21
  -8  -6   1  765.24   37.11
  -8   6   0   33.69   12.23
  -8   6   0   28.20    9.79
  -8  -6   0   44.39   11.31
  -8   6  -1   11.99   11.34
  -8  -6  -1   13.74    9.44
   8  -6   1   11.54    7.91
  -8   6  -2 1831.51   64.89
  -8  -6  -2 1826.84   54.28
   8  -6   2 1828.34   59.62
  -8   6  -3    4.28   13.64
   8  -6   3   -0.17   12.24
  -8  -6  -3    7.72    8.13
  -8   6  -4  105.77   18.34
  -8  -6  -4  114.26   15.23
   8  -6   4  104.06   15.48
  -8   6  -5  243.60   24.79
  -8  -6  -5  238.81   18.79
   8  -6   5  245.03   21.73
  -8   6  -6   47.74   13.97
  -8  -6  -6   38.00    9.89
   8  -6   6   40.98   11.11
  -8   6  -7 1677.33   62.51
  -8  -6  -7 1731.47   47.43
   8  -6   7 1769.53   58.73
  -8   6  -8  525.41   35.82
   8  -6   8  534.67   32.51
  -8  -6  -8  536.69   26.66
  -8   6  -9   75.11   16.57
  -8  -6  -9   70.64   12.33
   8  -6   9   67.97   14.44
  -8   6 -10   52.27   16.07
   8  -6  10   58.27   13.24
   8  -6  11  424.86   28.31
   8  -6  12  569.88   33.84
  -8   7  11 3460.75  101.94
  -8  -7  11 3539.34  108.64
  -8   7  10  744.46   38.63
  -8  -7  10  736.81   37.26
  -8   7   9   69.76   14.28
  -8  -7   9   76.62   16.21
  -8   7   8  825.45   40.46
  -8   7   7 4510.12   98.57
  -8   7   6 1245.83   49.29
  -8  -7   6 1278.34   51.22
  -8   7   5   54.92   14.98
  -8  -7   5   30.87   14.15
  -8   7   4  213.59   22.39
  -8  -7   4  211.95   21.49
  -8   7   3 3741.74   86.42
   8  -7  -3 3615.44   89.71
  -8  -7   3 3813.91   83.24
  -8   7   2 1756.81   59.10
  -8   7   2 1861.84   68.29
  -8  -7   2 1799.08   56.22
  -8   7   1 1143.25   51.99
  -8   7   1 1144.29   48.19
  -8  -7   1 1099.53   42.80
  -8   7   0  286.55   27.92
  -8  -7   0  294.58   23.50
   8  -7   0  279.09   23.15
  -8   7  -1   31.50   13.53
   8  -7   1   27.32   10.01
  -8  -7  -1   31.19   10.42
  -8   7  -2 3645.42   94.27
   8  -7   2 3591.71   84.46
  -8  -7  -2 3607.54   76.16
  -8   7  -3   40.06   16.41
   8  -7   3   55.29   15.43
  -8  -7  -3   52.24   11.83
  -8   7  -4   68.38   16.29
   8  -7   4   71.97   13.00
  -8  -7  -4   81.66   15.44
  -8   7  -5  100.79   20.15
  -8  -7  -5  103.30   14.91
   8  -7   5  105.44   16.42
  -8   7  -6 1503.57   60.81
  -8  -7  -6 1487.68   46.84
   8  -7   6 1514.77   54.00
  -8   7  -7 1199.28   55.04
   8  -7   7 1219.00   52.45
  -8  -7  -7 1216.26   39.46
  -8   7  -8   85.85   20.10
   8  -7   8   83.85   15.52
  -8   7  -9   21.64   15.83
   8  -7   9   16.02   11.84
  -8   7 -10  493.08   35.89
   8  -7  10  469.97   29.40
  -8   7 -11  895.52   47.00
   8  -7  11  881.18   39.70
  -8   8   9  172.50   25.47
  -8   8   8 4400.73   98.74
  -8  -8   8 4393.57   94.97
  -8   8   7   42.24   15.75
  -8  -8   7   24.51   13.87
  -8   8   6    5.11   12.29
  -8  -8   6   36.47   13.86
  -8   8   5   56.41   17.29
  -8  -8   5   64.26   18.53
  -8   8   410246.01  152.00
  -8  -8   4 9892.44  144.26
  -8   8   3  113.75   18.85
  -8  -8   3  104.55   15.56
  -8   8   2  154.78   18.34
  -8  -8   2  142.98   19.83
  -8  -8   1   52.50   16.99
   8  -8  -1   44.06   15.23
   8  -8   0 3986.06   94.11
  -8  -8   0 4110.02   90.05
   8  -8   0 3781.13   90.60
   8  -8   1   12.39   12.50
  -8  -8  -1   17.49   10.91
   8  -8   1    7.17    9.89
  -8   8  -2  664.97   41.00
   8  -8   2  644.70   35.38
  -8  -8  -2  663.67   32.73
  -8   8  -3   90.06   26.36
  -8  -8  -3   82.19   20.31
   8  -8   3   88.52   16.62
  -8   8  -4 7017.74  128.61
   8  -8   4 6724.11  118.34
  -8  -8  -4 7073.39  103.04
  -8   8  -5    8.76   15.12
   8  -8   5    4.28   12.20
  -8  -8  -5   12.82    9.24
  -8   8  -6 1830.77   70.15
   8  -8   6 1845.87   59.35
  -8   8  -7   27.56   20.33
   8  -8   7   39.17   13.33
  -8   8  -8 8667.26  203.00
   8  -8   8 9310.27  199.22
  -8   9   5 1621.33   65.38
  -8  -9   5 1551.94   56.46
  -8   9   4   36.59   14.89
  -8  -9   4   35.24   15.94
  -8   9   3 1302.60   54.68
  -8  -9   3 1299.71   49.55
  -8  -9   2 4787.85  109.78
  -8  -9   1 1846.18   57.19
   8  -9  -1 1847.03   62.94
  -8  -9   0   54.21   14.47
   8  -9   0   39.19   14.31
   8  -9   1  169.47   22.77
   8  -9   1  173.92   22.10
  -8  -9  -1  175.92   22.04
   8  -9   2 5887.48  109.94
   8  -9   2 5694.92  110.74
  -8  -9  -2 6242.20  101.01
   8  -9   3  538.04   33.52
   8  -9   3  494.29   33.81
  -8  -9  -3  549.39   31.39
   8  -9   4    9.31   16.16
   8  -9   4    7.24   14.30
   8  -9   5  355.39   26.84
   8  -9   5  339.66   30.38
  -9   0  16  210.90   23.23
  -9   0  15   24.03   25.70
  -9   0  1417646.16  179.35
  -9   0  13    5.87   14.06
  -9   0  12  267.53   21.92
  -9   0  12  260.44   22.55
  -9   0  11   20.54   15.19
  -9   0  11   18.90    9.92
  -9   0  1010146.50  154.66
  -9   0  1010286.77  156.03
   9   0 -1010289.06  168.58
  -9   0   9   21.35    9.50
  -9   0   9    7.05    9.19
   9   0  -9   11.29   10.92
  -9   0   8   29.84   16.13
  -9   0   8   35.66   15.38
   9   0  -8   40.72   17.57
  -9   0   7   67.17   36.63
   9   0  -7   34.36   32.00
  -9   0   7   92.53   21.95
   9   0  -7   60.04   18.02
  -9   0   630791.06  471.92
   9   0  -631334.39  481.27
  -9   0   630336.39  477.00
   9   0  -630650.95  480.75
  -9   0   5   23.74    8.50
   9   0  -5    7.98    8.57
   9   0  -5   15.86    7.91
  -9   0   5    2.37    6.96
  -9   0   4  334.85   27.18
   9   0  -4  326.53   25.62
  -9   0   4  336.09   23.24
   9   0  -4  327.66   22.97
  -9   0   3   61.06   53.62
  -9   0   3  181.50   28.57
   9   0  -3   77.49   48.00
  -9   0   257211.27  775.80
   9   0  -257543.87  795.96
   9   0  -257821.24  787.17
  -9   0   254529.10  777.24
  -9   0   1   10.53    7.58
  -9   0   1   13.36    6.55
   9   0  -1    2.40    6.49
   9   0  -1   10.00    5.51
  -9   0   0  573.75   28.57
   9   0   0  552.94   27.98
   9   0   0  584.18   34.08
  -9   0   0  531.11   31.82
   9   0   1  133.29   35.98
  -9   0  -1  154.99   26.39
   9   0   1   65.89   46.12
   9   0   259710.03  371.73
   9   0   257677.30  804.64
   9   0   3   14.80    8.40
   9   0   3    4.59    5.17
   9   0   3    6.61    6.77
  -9   0  -4   81.54   15.27
   9   0   4   70.27   34.30
   9   0   4   92.80   11.71
   9   0   4   66.19   12.21
  -9   0  -5   87.36   17.60
   9   0   5  110.34   18.72
   9   0   5   70.31   26.23
  -9   0  -626192.05  334.18
  -9   0  -625367.92  341.61
   9   0   626167.77  343.00
  -9   0  -7   12.95    7.65
   9   0   7   20.30    9.45
  -9   0  -8 1323.53   47.52
   9   0   8 1250.38   45.80
  -9   0  -9   25.57   12.44
   9   0   9   27.38   12.77
  -9   0 -10 6386.43  115.10
   9   0  10 6333.20  123.88
   9   0  11   10.15    9.77
  -9   0 -11   11.26   10.21
   9   0  12  351.50   27.97
  -9   0 -12  353.81   26.22
  -9   0 -13   38.42   17.70
   9   0  13   58.62   19.28
   9   0  14 9330.91  128.60
  -9   0 -14 9761.97  142.96
   9   0  15    5.93   10.51
  -9   0 -15    4.99   15.80
  -9   0 -16  188.95   24.41
   9   0  16  198.37   22.07
  -9   1  16 2789.29   77.05
  -9  -1  16 2769.83   71.06
  -9   1  15  435.37   31.31
  -9  -1  15  411.67   28.47
  -9   1  14   99.68   17.25
  -9  -1  14   81.24   14.43
  -9  -1  14   97.44   15.94
  -9   1  13 1559.00   55.40
  -9  -1  13 1596.33   58.22
  -9  -1  13 1568.79   54.93
  -9   1  12 4094.28   86.58
  -9  -1  12 4112.09   85.10
  -9  -1  12 4248.87   88.60
  -9   1  11 2611.34   64.48
  -9   1  11 2612.18   68.82
  -9  -1  11 2650.20   70.73
  -9  -1  11 2543.39   66.70
  -9   1  10  127.00   16.23
  -9   1  10  132.33   16.41
  -9  -1  10  123.66   16.41
   9  -1 -10  126.99   19.90
  -9  -1  10  130.08   16.75
  -9   1   9  268.75   21.59
  -9   1   9  274.56   22.94
   9  -1  -9  259.26   26.17
  -9  -1   9  271.56   25.15
  -9  -1   9  270.44   21.85
   9   1  -818324.02  316.37
  -9   1   818333.20  288.12
  -9   1   818099.15  293.59
  -9  -1   817586.10  313.67
  -9  -1   818356.71  292.25
   9  -1  -818046.44  302.18
  -9   1   7   56.08   10.69
   9   1  -7   58.46   11.26
   9   1  -7   59.43   12.56
  -9   1   7   66.47   12.08
  -9  -1   7   55.88   11.29
  -9  -1   7   56.40   11.97
   9  -1  -7   52.35   11.52
   9   1  -6   30.05   13.71
  -9   1   6   31.39   13.71
   9   1  -6   46.49   15.01
  -9   1   6   37.61   11.85
   9  -1  -6   32.87   15.13
   9  -1  -6   25.65   10.93
  -9  -1   6   32.15   11.18
  -9  -1   6   39.23   14.67
  -9   1   5 1344.24   54.32
   9   1  -5 1238.78   42.37
  -9   1   5 1324.08   57.64
   9   1  -5 1276.91   50.24
   9  -1  -5 1297.59   50.53
  -9  -1   5 1294.18   59.63
   9  -1  -5 1261.97   59.32
  -9  -1   5 1287.95   48.17
   9   1  -411247.72  210.30
  -9   1   412019.31  216.40
  -9   1   412018.82  226.93
   9   1  -411904.27  219.62
   9  -1  -411738.54  210.91
  -9  -1   411628.79  211.96
   9  -1  -411496.45  216.87
  -9  -1   411438.08  223.70
  -9   1   3  970.03   45.47
   9   1  -3  969.79   45.80
  -9   1   3 1009.95   43.57
   9   1  -3  945.93   40.13
   9  -1  -3  965.23   39.64
  -9  -1   3  942.05   47.16
  -9  -1   3  958.30   39.01
   9  -1  -3  976.27   41.17
   9   1  -2  821.13   37.56
  -9   1   2  828.17   41.21
   9   1  -2  879.27   38.85
  -9   1   2  872.33   38.21
  -9  -1   2  707.09   63.16
   9  -1  -2  847.89   39.03
  -9  -1   2  811.45   37.86
   9  -1  -2  830.21   35.26
  -9   1   1  328.52   24.41
  -9   1   1  286.26   28.68
   9   1  -1  288.92   25.21
   9   1  -1  317.73   25.08
   9  -1  -1  305.06   28.73
  -9  -1   1  270.72   28.48
   9  -1  -1  296.52   23.92
  -9  -1   1  303.61   24.30
   9   1   0 6990.96  157.49
  -9   1   0 6969.51  148.69
  -9   1   0 7059.20  138.00
   9  -1   0 7347.49  148.72
  -9  -1   0 6772.81  145.73
   9  -1   0 6803.90  130.62
  -9  -1   0 6773.51  131.49
   9   1   1  331.94   26.99
  -9   1  -1  317.83   25.35
  -9   1  -1  350.01   22.74
   9   1   1  309.43   29.85
   9  -1   1  346.64   27.13
   9  -1   1  328.93   21.15
   9   1   2 4479.27  112.54
  -9   1  -2 4483.95  100.62
   9   1   2 4421.20  112.52
   9   1   2 4533.74   99.22
   9  -1   2 4456.98   94.39
   9  -1   2 4711.06  120.31
   9  -1   2 4535.10  110.69
   9   1   3  306.14   29.39
  -9   1  -3  286.05   22.29
   9   1   3  311.82   27.04
   9   1   3  313.18   28.13
   9  -1   3  326.83   30.41
   9  -1   3  306.65   24.92
  -9  -1  -3  326.34   25.50
   9   1   412719.89  229.42
   9   1   412688.43  240.09
   9   1   412910.83  238.73
  -9  -1  -413340.76  231.12
   9  -1   413168.90  242.50
   9  -1   413511.48  245.77
   9   1   5 2140.74   69.10
   9   1   5 2069.89   60.53
  -9  -1  -5 2160.62   72.96
   9  -1   5 2134.50   71.30
   9  -1   5 2247.27   73.15
  -9  -1  -5 2208.64   62.79
   9   1   6  109.48   18.00
  -9   1  -6  100.83   29.89
   9  -1   6   94.42   18.21
  -9  -1  -6   93.56   15.74
  -9  -1  -6   82.84   36.14
   9   1   7  108.27   22.10
  -9   1  -7  124.33   17.47
  -9  -1  -7  109.15   17.40
   9  -1   7   99.38   23.07
  -9  -1  -7  102.95   16.33
  -9   1  -8 4495.82  101.41
   9   1   8 4485.27  100.63
   9  -1   8 4362.63   95.74
  -9  -1  -8 4497.48   98.07
  -9   1  -9  155.26   18.40
   9   1   9  144.67   17.04
  -9  -1  -9  153.22   16.95
   9  -1   9  143.43   16.57
   9   1  10  558.60   31.64
  -9   1 -10  557.65   33.37
   9  -1  10  549.74   30.93
  -9  -1 -10  547.67   35.52
   9   1  11   27.35   10.55
  -9   1 -11   50.94   14.31
   9  -1  11   30.54   12.45
  -9  -1 -11   25.94   10.81
   9   1  12 5645.57   97.01
  -9   1 -12 5756.05  106.93
  -9  -1 -12 5822.77  105.69
   9  -1  12 5633.65   97.12
   9   1  13  956.09   40.25
  -9   1 -13  998.51   46.28
  -9  -1 -13 1001.34   46.33
   9  -1  13  956.86   38.19
   9   1  14  538.97   29.06
  -9   1 -14  536.05   34.21
  -9  -1 -14  545.63   34.66
   9  -1  14  511.88   29.51
   9   1  15  605.50   30.37
  -9   1 -15  653.39   39.18
  -9  -1 -15  650.11   37.89
   9  -1  15  585.95   31.79
  -9   2  16  743.89   39.66
  -9  -2  16  757.12   47.62
  -9   2  15  440.33   30.83
  -9  -2  15  452.71   31.23
  -9  -2  15  435.70   28.70
  -9   2  14  172.85   20.55
  -9  -2  14  186.72   19.01
  -9  -2  14  183.37   19.97
  -9   2  13 1291.09   50.38
  -9  -2  13 1262.90   48.29
  -9  -2  13 1340.57   54.02
  -9   2  12 1539.04   53.81
  -9  -2  12 1534.71   53.95
  -9  -2  12 1607.84   54.01
  -9   2  11 1199.68   47.23
  -9  -2  11 1190.04   46.02
  -9  -2  11 1206.78   48.66
  -9   2  10  692.53   35.95
  -9   2  10  640.88   32.65
  -9  -2  10  721.62   37.45
  -9  -2  10  677.24   36.28
  -9   2   9   36.65   10.98
  -9   2   9   74.91   13.21
  -9  -2   9   38.76   12.21
  -9  -2   9   56.08   11.97
   9  -2  -9   27.44   12.12
   9   2  -8 1931.81   56.63
  -9   2   8 1868.63   60.51
  -9   2   8 1975.01   61.27
   9  -2  -8 1884.09   65.33
  -9  -2   8 1997.95   61.12
  -9  -2   8 1916.19   60.30
  -9   2   7  749.98   38.32
   9   2  -7  724.63   35.03
  -9   2   7  717.45   36.28
  -9  -2   7  725.06   37.04
  -9  -2   7  788.42   38.62
   9  -2  -7  726.22   37.37
  -9   2   6    5.38    5.91
  -9   2   6   14.10    6.59
   9   2  -6   10.12    7.10
   9  -2  -6    5.97    6.89
  -9  -2   6   11.91    7.52
  -9  -2   6    5.11    6.99
  -9   2   5  898.25   40.19
  -9   2   5  941.03   43.39
   9   2  -5  904.55   38.68
   9   2  -5  920.74   42.70
  -9  -2   5  922.33   42.50
   9  -2  -5  886.51   42.68
  -9  -2   5  967.18   39.63
   9   2  -4  386.90   26.31
  -9   2   4  376.90   27.49
  -9   2   4  370.42   25.01
   9   2  -4  360.94   25.96
   9  -2  -4  381.39   25.73
   9  -2  -4  382.90   24.48
  -9  -2   4  368.51   27.42
  -9  -2   4  378.00   25.13
   9   2  -3  358.08   25.81
  -9   2   3  355.60   24.33
  -9   2   3  355.55   27.02
   9   2  -3  353.18   23.74
   9  -2  -3  360.36   25.57
  -9  -2   3  341.32   27.64
   9  -2  -3  346.20   22.91
  -9  -2   3  363.19   27.18
   9   2  -2  181.45   17.98
   9   2  -2  175.56   19.06
  -9   2   2  183.03   19.89
  -9   2   2  183.08   19.44
  -9  -2   2  175.90   20.55
   9  -2  -2  172.28   14.93
   9  -2  -2  191.10   18.97
  -9  -2   2  181.95   17.17
  -9   2   1 1560.83   55.28
   9   2  -1 1542.54   53.86
  -9   2   1 1575.62   62.23
   9  -2  -1 1672.54   58.47
   9  -2  -1 1554.79   47.52
  -9  -2   1 1467.94   56.23
   9   2   0   27.49    9.60
  -9   2   0   34.83   12.96
   9   2   0   28.18    8.97
   9   2   0   32.76    9.82
  -9   2   0   63.49   10.95
   9  -2   0   38.82    8.70
   9  -2   0   30.54   11.07
   9   2   1   17.23    7.97
  -9   2  -1   10.96    7.08
   9   2   1    9.13    7.20
  -9   2  -1   33.28   13.40
   9   2   1   21.33    7.34
   9  -2   1   13.79    6.69
   9  -2   1   19.66    8.51
  -9  -2  -1   10.72    6.21
   9   2   2  622.44   33.42
   9   2   2  577.49   37.34
   9   2   2  596.68   30.40
  -9   2  -2  602.62   33.52
   9  -2   2  608.44   36.10
   9  -2   2  583.61   26.70
   9  -2   2  619.39   36.05
  -9  -2  -2  655.60   29.54
   9   2   3  243.75   22.68
  -9   2  -3  284.31   23.52
   9   2   3  240.64   24.07
   9   2   3  249.15   20.14
   9  -2   3  254.15   24.11
   9  -2   3  248.18   22.84
   9  -2   3  333.28   20.56
  -9  -2  -3  255.05   18.44
   9   2   4 6129.70  132.50
  -9   2  -4 5826.22  132.73
   9   2   4 5827.26  124.74
   9   2   4 5849.92  136.13
  -9  -2  -4 6090.55  123.27
   9  -2   4 6232.46  141.61
   9   2   5   38.33   10.05
  -9  -2  -5   13.05    9.75
  -9  -2  -5   12.53    8.32
   9  -2   5   13.13    9.66
   9   2   6   98.57   14.14
  -9  -2  -6  105.52   15.82
   9  -2   6   93.00   13.41
  -9  -2  -6   98.34   16.18
   9   2   7 2000.43   59.93
  -9   2  -7 1998.74   61.70
  -9  -2  -7 1969.58   60.98
   9  -2   7 2095.38   60.12
  -9  -2  -7 2032.85   55.34
  -9   2  -8 3865.65   91.15
   9   2   8 3915.82   89.03
  -9  -2  -8 3864.37   83.63
  -9  -2  -8 3705.02   99.19
   9  -2   8 3954.94   89.96
  -9   2  -9   51.42   12.46
   9   2   9   60.22   12.44
  -9  -2  -9   56.74   11.54
   9  -2   9   60.84   13.02
   9   2  10  209.67   18.57
  -9   2 -10  203.82   21.82
  -9  -2 -10  218.26   19.57
   9  -2  10  218.77   20.77
  -9   2 -11 3874.04   92.98
   9   2  11 3654.50   77.07
   9  -2  11 3675.81   82.40
  -9  -2 -11 3856.61   82.51
   9   2  12 6757.73  115.67
  -9   2 -12 6758.71  129.61
   9  -2  12 6514.64  110.15
  -9  -2 -12 6850.42  120.78
  -9   2 -13  778.17   41.82
   9   2  13  777.20   35.29
   9  -2  13  743.41   37.16
  -9  -2 -13  805.39   39.97
   9   2  14   26.92   14.80
  -9   2 -14   27.10   15.91
   9  -2  14   17.93   12.16
  -9  -2 -14   16.70   13.44
  -9   2 -15 1870.82   63.42
   9   2  15 1780.73   53.12
   9  -2  15 1709.48   55.03
  -9  -3  16  504.53   31.64
  -9  -3  15 1912.82   60.76
  -9  -3  15 1827.30   60.56
  -9  -3  14  530.44   31.63
  -9  -3  14  551.18   32.57
  -9  -3  13  753.93   35.82
  -9  -3  13  827.15   40.46
  -9  -3  12  391.15   30.13
  -9  -3  12  397.04   27.11
  -9  -3  11 5944.09  162.17
  -9  -3  11 5793.74  151.32
  -9  -3  10 1278.22   48.92
  -9  -3  10 1245.46   47.16
  -9   3   9 2920.72   79.52
  -9  -3   9 3213.68   80.35
  -9  -3   9 3188.45   74.85
  -9   3   8 2576.37   75.82
   9   3  -8 2929.53   77.08
  -9  -3   8 2894.15   71.59
  -9  -3   8 3011.14   76.60
   9  -3  -8 2849.62   83.62
   9   3  -7 7283.43  139.65
  -9  -3   7 7221.71  139.42
  -9  -3   7 7607.58  143.05
   9  -3  -7 6939.72  138.17
  -9   3   6  241.76   23.04
   9   3  -6  278.77   22.88
  -9  -3   6  294.13   23.33
   9  -3  -6  291.05   24.83
  -9  -3   6  275.47   23.26
   9   3  -5  204.60   20.27
  -9   3   5  203.48   23.16
   9  -3  -5  189.21   18.80
  -9  -3   5  200.54   21.36
  -9  -3   5  204.56   20.08
  -9   3   4 1927.94   67.99
   9   3  -4 1999.83   66.73
   9  -3  -4 1961.53   53.40
  -9  -3   4 2101.07   60.87
  -9  -3   4 2002.54   67.73
  -9   3   3 2384.50   73.88
   9   3  -3 2338.44   73.96
   9  -3  -3 2370.97   65.41
  -9  -3   3 2371.19   72.41
  -9  -3   3 2364.57   81.01
   9   3  -2 2838.68   83.89
  -9   3   2 2607.83   78.62
   9  -3  -2 2830.56   72.77
  -9  -3   2 2734.24   91.58
  -9   3   1 2420.10   76.35
   9   3  -1 2911.06   82.78
  -9   3   1 2805.05   82.27
   9  -3  -1 2787.32   75.79
  -9   3   0  938.18   44.09
  -9   3   0  858.08   40.83
   9  -3   0  904.21   36.43
  -9  -3   0  942.20   40.78
  -9   3  -1 1378.21   52.35
   9   3   1 1418.38   54.57
  -9   3  -1 1446.13   55.73
  -9  -3  -1 1437.45   46.03
   9  -3   1 1397.11   43.09
   9   3   2  212.89   20.97
   9   3   2  225.80   22.64
  -9   3  -2  234.04   24.98
   9  -3   2  203.58   19.85
  -9  -3  -2  251.32   19.97
   9  -3   2  231.25   20.50
  -9   3  -3 3814.64  111.61
   9   3   3 3974.68   95.52
   9   3   3 3894.47   84.72
  -9  -3  -3 4102.76   90.43
   9  -3   3 4220.04  102.33
   9   3   4 2302.96   67.98
   9   3   4 2249.76   68.02
  -9   3  -4 2367.53   68.63
   9  -3   4 2419.78   69.41
  -9  -3  -4 2448.48   58.51
   9   3   5   13.49    9.91
  -9   3  -5   26.56   14.19
  -9  -3  -5    7.60    9.19
   9  -3   5   11.90    8.85
   9   3   6 1246.22   47.87
  -9   3  -6 1305.23   53.65
  -9  -3  -6 1353.31   44.04
   9  -3   6 1357.56   52.10
  -9  -3  -6 1292.14   53.08
   9   3   710923.05  162.66
  -9  -3  -711456.82  148.45
   9  -3   711513.08  169.67
  -9  -3  -711361.44  180.16
   9   3   8 1374.00   48.56
  -9  -3  -8 1445.08   45.87
   9  -3   8 1422.19   51.99
  -9  -3  -8 1374.49   56.73
  -9   3  -9  332.03   28.87
   9   3   9  278.70   22.65
  -9  -3  -9  321.77   23.08
   9  -3   9  311.39   26.11
   9   3  10 2995.90   72.39
  -9   3 -10 3061.88   79.10
   9  -3  10 3153.11   74.08
  -9  -3 -10 3129.97   73.02
  -9   3 -11 2497.88   73.41
   9   3  11 2365.16   61.50
   9  -3  11 2384.77   64.32
  -9  -3 -11 2500.16   65.68
   9   3  12 1489.09   50.16
  -9   3 -12 1546.89   59.03
  -9  -3 -12 1570.86   54.34
   9  -3  12 1503.17   53.87
   9   3  13  367.36   25.49
  -9   3 -13  378.96   31.34
   9  -3  13  358.98   24.82
  -9  -3 -13  393.42   29.17
  -9   3 -14 2755.09   76.74
   9   3  14 2632.27   67.36
   9  -3  14 2643.48   66.92
   9   3  15 1531.29   49.30
  -9   3 -15 1561.23   60.55
   9  -3  15 1546.19   51.19
  -9   4  15 2690.35   86.19
  -9  -4  15 2605.49   84.93
  -9  -4  15 2731.44   92.94
  -9   4  14  893.49   45.43
  -9  -4  14  922.41   43.57
  -9  -4  14  898.49   38.99
  -9   4  13 5590.88  103.03
  -9  -4  13 5536.65   95.59
  -9  -4  13 5747.51  112.12
  -9   4  12  611.25   37.29
  -9  -4  12  600.63   33.13
  -9  -4  12  629.63   36.00
  -9   4  11 5937.76  114.42
  -9  -4  11 5800.06  106.31
  -9  -4  11 6090.10  118.71
  -9   4  10  374.21   26.99
  -9  -4  10  355.58   27.11
  -9  -4  10  377.80   28.41
  -9   4   9 6154.82  112.63
  -9  -4   9 6363.05  116.04
  -9  -4   9 6304.76  115.66
  -9   4   8  668.52   35.55
  -9  -4   8  685.19   36.24
  -9  -4   8  657.15   35.16
  -9   4   710352.29  172.05
  -9   4   710334.69  161.73
  -9  -4   710491.55  157.29
  -9  -4   710632.62  160.18
  -9   4   6  269.00   23.91
   9   4  -6  238.64   21.92
  -9   4   6  328.45   30.83
  -9  -4   6  280.00   23.04
  -9  -4   6  262.76   24.08
   9  -4  -6  266.71   24.18
  -9   4   5 6108.22  135.61
   9   4  -5 5876.17  128.78
  -9   4   5 5827.58  123.69
  -9  -4   5 6575.43  128.05
  -9  -4   5 6425.83  131.20
   9  -4  -5 6211.51  116.13
  -9   4   4  137.95   17.31
   9   4  -4  135.63   18.14
  -9   4   4  125.39   16.77
   9  -4  -4  137.65   16.53
  -9  -4   4  135.33   20.77
   9   4  -3 6727.26  143.68
  -9   4   3 6429.17  151.99
   9  -4  -3 6791.61  131.02
  -9  -4   3 6595.98  172.99
  -9   4   2  197.65   25.90
   9  -4  -2  141.52   23.42
  -9  -4   2  149.61   21.57
  -9   4   110630.23  197.43
  -9  -4   111370.82  182.65
   9  -4  -110835.62  162.23
  -9   4   0  512.82   34.68
   9  -4   0  505.92   27.87
  -9  -4   0  530.72   29.96
  -9   4  -117475.24  265.37
  -9  -4  -118434.92  251.95
  -9   4  -2   99.71   16.99
  -9  -4  -2   97.52   17.08
  -9   4  -3 4143.22  110.69
   9   4   3 3898.96  133.69
  -9  -4  -3 3942.90   93.77
   9   4   4  411.42   30.38
  -9   4  -4  428.52   31.35
   9   4   4  418.32   30.65
  -9  -4  -4  457.55   25.70
  -9   4  -5 6673.53  136.01
   9   4   5 6449.35  126.85
  -9  -4  -5 6690.81  116.40
  -9  -4  -5 6478.41  151.20
   9   4   6  387.95   28.90
  -9   4  -6  452.36   32.40
  -9  -4  -6  401.76   31.83
  -9  -4  -6  431.91   24.37
   9   4   7 3395.47   77.01
  -9   4  -7 3821.18   98.45
  -9  -4  -7 3706.81   80.64
   9   4   8   14.30   14.01
  -9  -4  -8   29.93   10.94
   9   4   9 6930.42  173.84
  -9  -4  -9 7783.90  182.82
  -9   4 -10 1050.46   47.52
   9   4  10  945.15   40.60
  -9  -4 -10 1046.28   39.91
  -9   4 -11 2264.84   70.39
   9   4  11 2029.99   58.88
  -9  -4 -11 2276.74   60.46
   9   4  12  333.73   25.33
  -9   4 -12  359.89   29.45
  -9  -4 -12  369.05   25.29
  -9   4 -13 3390.60  111.59
  -9   4 -14  722.47   41.81
  -9   5  14   61.57   17.54
  -9  -5  14   70.10   17.61
  -9   5  13 3195.39   78.93
  -9  -5  13 3279.12   85.00
  -9   5  12  768.86   41.56
  -9  -5  12  797.05   40.02
  -9  -5  12  772.85   35.87
  -9   5  11 3385.17   81.20
  -9  -5  11 3536.48   85.92
  -9  -5  11 3414.27   78.12
  -9   5  10   60.12   14.88
  -9  -5  10   39.30   11.90
  -9  -5  10   38.28   13.12
  -9   5   9 3583.43   82.67
  -9  -5   9 3652.11   81.03
  -9  -5   9 3548.27   76.70
  -9   5   8 1903.72   60.39
  -9  -5   8 1906.46   61.26
  -9  -5   8 1868.96   57.44
  -9   5   7 1592.34   55.14
  -9  -5   7 1568.59   57.24
  -9  -5   7 1511.62   52.17
  -9   5   6  311.97   25.36
  -9   5   6  331.87   30.07
  -9  -5   6  316.08   26.68
  -9  -5   6  297.26   26.43
  -9   5   5 6197.79  131.44
  -9   5   5 6264.42  141.54
  -9  -5   5 5879.80  127.32
  -9   5   4 2299.27   68.04
  -9   5   4 2281.44   79.21
  -9  -5   4 2240.37  109.46
   9  -5  -4 2198.87   54.24
  -9   5   3 6392.74  133.65
  -9   5   3 6306.89  119.39
  -9  -5   3 6374.46  118.35
   9  -5  -3 6228.74  108.32
  -9   5   2  254.02   26.28
  -9   5   2  271.82   27.25
   9  -5  -2  229.46   21.20
  -9  -5   2  251.44   27.05
  -9   5   121067.69  293.41
  -9   5   120910.36  312.00
   9  -5  -120778.24  268.80
  -9  -5   121565.65  192.63
  -9   5   0 4215.15  110.34
  -9   5   0 4147.67   97.51
  -9  -5   0 4289.56   97.67
  -9   5  -111834.96  189.29
   9  -5   111617.56  167.25
  -9  -5  -112035.04  166.31
  -9   5  -2  817.81   45.57
  -9  -5  -2  790.13   35.10
   9  -5   2  767.90   38.39
  -9   5  -310379.11  172.08
   9  -5   310463.40  164.85
  -9  -5  -310279.90  143.37
  -9   5  -4 2552.86   77.73
  -9  -5  -4 2550.47   62.80
   9  -5   4 2626.30   71.03
  -9   5  -5 3272.93   88.21
  -9  -5  -5 3156.76   65.56
   9  -5   5 3202.64   78.19
  -9   5  -6 1299.28   54.17
   9  -5   6 1335.37   51.00
  -9  -5  -6 1256.30   40.01
  -9   5  -7 5037.34  144.61
   9  -5   7 5116.30  142.15
  -9  -5  -7 5020.52  126.81
  -9   5  -8  500.16   34.62
   9  -5   8  512.42   30.86
  -9  -5  -8  530.01   26.48
  -9   5  -9 1950.09   65.05
  -9  -5  -9 2126.94   57.64
   9  -5   9 2137.00   61.87
   9  -5  10  216.91   20.60
  -9  -5 -10  235.04   19.72
  -9   5 -11 2291.95   72.34
   9  -5  11 2454.57   70.47
  -9   5 -12 1175.97   51.52
   9  -5  12 1173.05   46.25
  -9   5 -13  253.01   29.08
   9  -5  13  246.39   23.63
  -9   6  13  516.81   33.90
  -9  -6  13  543.44   36.67
  -9   6  12   23.40   12.99
  -9  -6  12   19.52   11.52
  -9   6  11  516.34   32.76
  -9  -6  11  544.86   32.16
  -9   6  10  336.55   28.30
  -9  -6  10  349.43   28.06
  -9   6   9  741.20   38.90
  -9  -6   9  778.82   37.78
  -9   6   8  254.91   23.53
  -9  -6   8  256.93   22.36
  -9   6   7  201.63   21.53
  -9  -6   7  175.82   18.71
  -9   6   6  231.80   22.18
  -9   6   5  747.23   39.36
  -9  -6   5  695.46   36.35
  -9   6   4  190.01   20.30
  -9   6   4  190.25   23.59
  -9  -6   4  202.73   18.93
  -9   6   3  191.67   20.56
  -9   6   3  193.21   23.11
  -9  -6   3  177.80   18.43
  -9   6   2   24.21   12.70
  -9   6   2    6.11    9.43
  -9  -6   2    8.28    8.00
  -9   6   1   62.75   15.07
  -9   6   1    4.99   15.62
  -9  -6   1   10.30    8.64
  -9   6   0  989.34   43.66
  -9   6   0  995.74   50.93
  -9  -6   0  995.25   40.87
  -9   6  -1 1146.31   53.91
  -9  -6  -1 1132.47   42.70
   9  -6   1 1113.92   46.66
  -9   6  -2   54.79   14.92
  -9  -6  -2   51.80   11.45
   9  -6   2   49.94   12.02
  -9   6  -3  734.55   41.43
  -9  -6  -3  739.70   33.02
   9  -6   3  752.03   38.46
  -9   6  -4  757.13   43.90
  -9  -6  -4  734.96   33.25
   9  -6   4  772.63   45.47
  -9   6  -5 2023.99   82.00
   9  -6   5 1974.33   59.74
  -9  -6  -5 2028.00   53.03
  -9   6  -6   24.56   14.41
  -9  -6  -6   17.68    9.53
   9  -6   6    2.11    9.42
  -9   6  -7   35.47   15.41
  -9  -6  -7   33.53    9.10
   9  -6   7   37.37   11.37
  -9   6  -8  455.39   32.80
   9  -6   8  482.87   31.01
  -9  -6  -8  460.95   25.24
  -9   6  -9 1301.24   60.81
   9  -6   9 1337.34   48.02
  -9  -6  -9 1331.18   47.56
  -9   6 -10  113.86   20.90
   9  -6  10  119.45   16.16
   9  -6  11  136.32   18.62
   9  -6  12  539.03   32.12
  -9   7  11  273.12   25.72
  -9  -7  11  278.03   25.56
  -9   7  10  676.29   38.23
  -9  -7  10  675.80   36.24
  -9   7   9 1166.79   48.31
  -9  -7   9 1175.22   48.07
  -9   7   8 1630.78   60.26
  -9   7   7    5.87   10.85
  -9   7   6  143.92   19.02
  -9  -7   6  144.45   17.69
  -9   7   5 1083.54   47.26
  -9  -7   5 1060.96   47.19
  -9   7   4 2194.50   69.93
  -9  -7   4 2135.08   62.99
  -9   7   3  823.67   41.21
  -9  -7   3  828.07   41.27
  -9   7   2  555.49   34.56
  -9   7   2  578.91   37.97
  -9  -7   2  567.48   31.93
  -9   7   1  544.25   34.24
  -9   7   1  553.31   37.36
  -9  -7   1  543.52   31.75
  -9   7   0 1251.87   55.36
   9  -7   0 1133.42   47.12
  -9  -7   0 1202.61   44.93
  -9   7  -1  313.78   27.78
   9  -7   1  308.90   24.00
  -9  -7  -1  315.37   24.87
  -9   7  -2    4.29   12.04
   9  -7   2   10.45   10.76
  -9  -7  -2    7.61    8.76
  -9   7  -3   34.69   15.80
  -9  -7  -3   28.71   11.02
   9  -7   3   26.36   10.41
  -9   7  -4 2962.88   85.33
  -9  -7  -4 2893.24   64.27
   9  -7   4 2917.89   73.69
  -9   7  -5 2224.16   72.53
   9  -7   5 2180.00   64.43
  -9  -7  -5 2215.20   55.88
  -9   7  -6   11.03   12.38
  -9  -7  -6   25.91   10.02
   9  -7   6    7.68   11.72
  -9   7  -7   46.22   20.69
   9  -7   7   42.47   15.08
  -9  -7  -7   43.44   10.95
  -9   7  -8  100.69   21.58
   9  -7   8   94.23   17.17
  -9   7  -9 4386.10  100.95
   9  -7   9 4372.19   88.09
  -9   7 -10 1367.33   59.24
   9  -7  10 1418.79   51.65
  -9   8   8  771.86   41.18
  -9  -8   8  754.58   41.66
  -9   8   7  232.47   24.08
  -9  -8   7  230.58   24.78
  -9   8   612192.13  153.11
  -9  -8   612263.94  159.86
  -9   8   5   26.88   17.51
  -9  -8   5   28.74   15.30
  -9   8   4  584.35   35.90
  -9  -8   4  610.01   34.18
  -9   8   3   45.72   13.46
  -9  -8   3   48.25   15.71
  -9   8   2 5382.21  101.78
  -9  -8   2 5523.02  102.96
   9  -8  -1  231.81   22.98
  -9  -8   1  252.14   21.10
  -9   8   0   27.40   15.81
   9  -8   0   19.15   13.30
  -9  -8   0   21.79   11.63
  -9   8  -1  199.60   25.12
  -9  -8  -1  174.04   17.83
   9  -8   1  172.66   21.19
  -9   8  -2 4367.59  101.97
   9  -8   2 4248.94   89.73
  -9  -8  -2 4269.52   84.88
  -9   8  -3  141.53   23.76
   9  -8   3  135.76   18.26
  -9  -8  -3  150.12   16.83
  -9   8  -4  993.17   49.02
  -9  -8  -4  995.94   38.64
   9  -8   4  949.40   41.33
  -9   8  -5   54.41   19.10
   9  -8   5   56.76   16.61
  -9  -8  -5   60.37   18.05
  -9   8  -6 9827.93  159.98
   9  -8   6 9998.77  139.63
  -9   8  -7  787.53   46.07
   9  -8   7  793.91   40.35
  -9   8  -8  231.88   27.84
   9  -8   8  235.72   22.93
  -9   9   4 6568.57  158.11
  -9  -9   4 6632.60  153.22
  -9   9   3 1053.64   46.52
  -9  -9   3 1031.38   45.15
   9  -9  -2   89.15   17.15
  -9  -9   2   75.34   15.83
  -9  -9   1  317.85   24.65
   9  -9  -1  312.23   25.05
   9  -9   0 5288.22  131.59
  -9  -9   0 5407.20  130.92
   9  -9   1  304.81   27.32
  -9  -9  -1  327.45   22.52
   9  -9   1  337.77   26.00
   9  -9   2  251.03   23.26
   9  -9   2  223.17   24.97
  -9  -9  -2  260.84   22.98
   9  -9   3 1135.57   46.86
   9  -9   3 1008.66   46.08
  -9  -9  -3 1103.59   41.91
 -10   0  16 8804.54  192.41
 -10   0  15   -1.70   17.68
 -10   0  14  408.12   27.44
 -10   0  13   39.13   13.31
 -10   0  12 6508.26  144.32
 -10   0  12 6480.07  110.60
 -10   0  11    8.58    9.05
 -10   0  11   10.34   13.55
  10   0 -10 1747.75   62.32
 -10   0  10 1813.15   55.17
 -10   0  10 1728.19   56.61
 -10   0   9   21.92    9.64
 -10   0   9   38.02   10.41
  10   0  -9   28.42   11.16
 -10   0   815161.73  220.79
 -10   0   814718.75  224.61
  10   0  -814466.31  223.11
  10   0  -7   10.36    8.60
 -10   0   7    6.75    8.40
 -10   0   7   10.06    7.25
  10   0  -6 8439.52  154.25
 -10   0   6 8408.08  145.78
  10   0  -6 8378.73  138.94
 -10   0   6 8504.30  155.07
 -10   0   5   91.10   18.56
  10   0  -5   89.15   14.25
  10   0  -5  101.90   14.11
 -10   0   5   99.17   17.93
  10   0  -435970.29  545.13
 -10   0   436347.87  561.93
 -10   0   436725.54  230.86
  10   0  -436752.39  239.99
 -10   0   3    1.75    7.06
 -10   0   3    8.39    5.79
  10   0  -3    6.79    6.27
  10   0  -3    2.56    7.27
 -10   0   2  642.76   39.05
  10   0  -2  640.33   34.08
 -10   0   2  671.69   33.12
  10   0  -2  603.41   30.85
  10   0  -1  120.02   16.37
  10   0  -1  112.83   13.70
 -10   0   1  107.86   16.95
 -10   0   1  109.38   18.37
  10   0   028323.67  410.16
 -10   0   028092.50  404.16
  10   0   028498.37  430.33
 -10   0   027569.65  424.14
 -10   0  -1   14.69    7.54
  10   0   1   13.75    7.76
  10   0   1    9.40    8.23
  10   0   1   10.17    6.01
  10   0   2    8.65    8.00
 -10   0  -2   16.47    7.19
  10   0   2   19.05   16.79
  10   0   3  129.84   17.66
  10   0   3  132.49   20.93
  10   0   425322.59  417.09
  10   0   425655.20  411.79
  10   0   5   26.99    9.29
  10   0   5   29.58   11.79
 -10   0  -5   42.70   10.63
 -10   0  -6  764.36   43.65
  10   0   6  727.09   36.24
  10   0   7   44.47   11.75
 -10   0  -7   63.55   14.09
  10   0   8 4297.01   92.52
 -10   0  -8 4399.59   93.20
  10   0   9   23.43    9.76
 -10   0  -9   12.10    8.40
  10   0  10 1660.62   54.82
 -10   0 -10 1686.52   56.64
 -10   0 -11   27.56   12.46
  10   0  11   28.96   10.68
 -10   0 -1211236.98  165.62
  10   0  1210777.46  151.37
 -10   0 -13   11.26   14.29
  10   0  13    7.92   11.72
  10   0  14  125.93   18.74
 -10   0 -14  131.39   22.09
  10   0  15   29.83   11.41
 -10   0 -15   42.48   17.59
 -10   1  16   37.45   17.20
 -10  -1  16   35.97   13.77
 -10   1  15  833.43   40.96
 -10  -1  15  822.09   39.30
 -10   1  14 4879.03   95.49
 -10  -1  14 4813.52   94.60
 -10   1  13 2505.64   68.02
 -10  -1  13 2538.96   70.22
 -10  -1  13 2440.47   66.29
 -10   1  12  113.74   16.21
 -10  -1  12  115.34   17.57
 -10  -1  12  109.48   15.72
 -10   1  11   51.75   11.15
 -10   1  11   49.60   12.06
 -10  -1  11   53.20   12.37
 -10  -1  11   75.25   13.35
 -10   1  10 8956.90  159.43
 -10   1  10 9374.94  161.82
 -10  -1  10 8798.40  161.02
 -10  -1  10 8938.82  158.00
 -10   1   9 1988.10   62.43
 -10   1   9 2020.87   56.32
 -10  -1   9 2018.00   61.21
  10  -1  -9 1959.93   62.82
 -10  -1   9 1941.32   58.39
 -10   1   8  150.80   18.26
 -10   1   8  144.37   18.16
  10  -1  -8  137.22   17.91
 -10  -1   8  143.19   19.25
 -10  -1   8  145.53   22.15
 -10   1   7   55.45   12.27
 -10   1   7   54.17   12.14
  10   1  -7   56.50   10.78
  10  -1  -7   56.51   12.81
 -10  -1   7   64.35   13.83
 -10  -1   7   63.39   12.54
  10   1  -612435.04  184.73
  10   1  -612562.39  204.08
 -10   1   612599.59  194.74
 -10   1   612812.08  202.72
 -10  -1   612493.74  202.18
  10  -1  -612162.72  199.10
 -10  -1   612288.05  187.75
 -10   1   5 2219.50   68.80
  10   1  -5 2175.96   66.27
  10   1  -5 2172.85   68.59
 -10   1   5 2220.48   72.26
 -10  -1   5 2183.04   74.10
  10  -1  -5 2128.41   65.76
 -10  -1   5 2183.67   66.10
  10  -1  -5 2154.73   64.95
  10   1  -4 1538.25   50.70
 -10   1   4 1580.41   56.11
  10   1  -4 1537.28   52.86
 -10   1   4 1543.66   53.61
 -10  -1   4 1575.31   49.55
 -10  -1   4 1513.50   56.50
  10  -1  -4 1516.54   48.19
  10  -1  -4 1586.68   57.50
  10   1  -3  200.43   19.28
 -10   1   3  199.12   20.22
  10   1  -3  209.47   19.99
 -10   1   3  202.85   23.82
  10  -1  -3  205.68   19.19
 -10  -1   3  200.29   17.28
  10  -1  -3  191.79   17.27
 -10  -1   3  202.86   20.96
  10   1  -2 5019.11  114.57
 -10   1   2 5161.58  123.45
 -10   1   2 4806.53  117.31
  10   1  -2 4863.60  114.43
 -10  -1   2 4645.60  118.15
 -10  -1   2 4962.73  111.99
  10  -1  -2 5083.92  118.54
  10  -1  -2 4827.22  108.21
 -10   1   116848.02  290.77
 -10   1   117167.18  303.38
  10   1  -117367.88  301.18
  10   1  -117351.69  291.09
  10  -1  -116884.11  280.63
 -10  -1   116352.40  295.60
 -10  -1   116974.23  280.25
  10  -1  -117878.70  306.48
 -10   1   0  843.00   38.92
  10   1   0  798.06   37.71
 -10   1   0  790.88   41.89
  10   1   0  797.28   34.44
  10  -1   0  794.76   32.97
  10  -1   0  866.57   40.93
 -10  -1   0  784.23   40.42
 -10  -1   0  851.70   35.30
  10   1   1 3309.60   93.15
  10   1   1 3390.33   99.26
 -10   1  -1 3347.91   90.89
  10  -1   1 3313.41   82.64
  10  -1   1 3387.26   93.15
  10   1   2 8051.05  157.68
  10   1   2 8550.23  174.21
  10   1   2 8340.27  174.66
 -10   1  -2 8622.16  168.82
  10  -1   2 8679.67  176.65
  10  -1   2 8846.34  181.82
  10  -1   2 8181.89  151.53
 -10   1  -3 3890.72   95.51
  10   1   3 3848.12  104.02
  10   1   3 3835.30  100.28
  10  -1   3 3937.79  101.82
 -10  -1  -3 3836.70   95.82
  10  -1   3 3804.14  101.09
  10   1   4 4413.98  109.71
  10   1   4 4321.85  109.43
  10  -1   4 4429.34  109.78
 -10  -1  -4 4487.64  101.68
  10  -1   4 4364.05  107.31
  10   1   5 6249.46  130.95
  10   1   5 6487.89  128.86
  10  -1   5 6360.16  126.51
 -10  -1  -5 6565.73  116.59
  10   1   6 8444.17  163.07
 -10   1  -6 8395.25  165.89
 -10  -1  -6 8266.20  165.70
  10  -1   6 8142.80  161.25
 -10  -1  -6 8412.49  154.24
 -10   1  -7 1650.56   54.25
  10   1   7 1559.19   53.02
  10  -1   7 1463.21   49.68
 -10  -1  -7 1556.46   51.75
  10   1   8  303.20   22.63
 -10   1  -8  314.15   25.13
 -10  -1  -8  334.39   25.25
  10  -1   8  314.76   24.35
 -10   1  -9  265.06   24.04
  10   1   9  265.74   22.79
  10  -1   9  255.93   21.82
 -10  -1  -9  289.91   21.87
 -10   1 -10  988.71   44.78
  10   1  10  953.39   40.96
 -10  -1 -10  957.81   42.34
  10  -1  10  928.85   41.22
  10   1  11 2265.21   60.95
 -10   1 -11 2221.38   64.78
 -10  -1 -11 2264.60   65.28
  10  -1  11 2264.25   62.15
  10   1  12 1205.56   45.55
 -10   1 -12 1159.04   49.04
 -10  -1 -12 1237.34   47.83
  10  -1  12 1141.21   41.92
  10   1  13  687.23   34.44
 -10   1 -13  699.05   39.63
  10  -1  13  689.80   33.88
 -10  -1 -13  720.00   39.07
 -10   1 -14  662.48   36.90
  10   1  14  612.45   31.54
 -10  -1 -14  604.03   34.85
  10  -1  14  573.05   33.32
 -10   1 -15 1147.99   54.46
  10   1  15 1117.59   42.96
  10  -1  15 1099.80   44.46
 -10  -1 -15 1132.28   48.47
 -10   2  16  576.48   34.62
 -10  -2  16  569.60   33.13
 -10   2  15  754.21   42.78
 -10  -2  15  696.63   37.66
 -10   2  14   67.53   15.19
 -10  -2  14   62.64   14.87
 -10  -2  14   62.71   14.41
 -10   2  13  222.35   22.46
 -10  -2  13  230.32   21.11
 -10  -2  13  239.65   22.73
 -10   2  12  269.97   24.77
 -10  -2  12  277.13   24.27
 -10  -2  12  261.76   22.90
 -10   2  11 1575.80   53.78
 -10  -2  11 1682.75   58.43
 -10  -2  11 1592.82   54.01
 -10   2  10   33.54   12.63
 -10   2  10   38.64   11.23
 -10  -2  10   29.99   11.06
 -10  -2  10   28.25   13.08
 -10   2   9  229.28   21.39
 -10   2   9  221.52   20.69
 -10  -2   9  239.03   20.19
 -10  -2   9  231.45   20.25
 -10   2   8  695.77   36.80
 -10   2   8  647.17   39.54
 -10  -2   8  718.59   35.79
 -10  -2   8  691.61   36.25
  10  -2  -8  672.85   44.79
  10   2  -7 2156.07   59.04
 -10   2   7 2132.46   58.33
 -10   2   7 2327.75   67.40
  10  -2  -7 2120.96   67.36
 -10  -2   7 2186.72   62.63
 -10  -2   7 2221.01   61.23
 -10   2   6   42.77   13.58
 -10   2   6   56.60   12.29
  10   2  -6   52.28   10.69
 -10  -2   6   52.56   11.13
 -10  -2   6   40.95   11.80
  10  -2  -6   71.79   13.79
 -10   2   5 1346.57   52.97
 -10   2   5 1361.42   53.73
  10   2  -5 1330.01   46.70
 -10  -2   5 1327.06   51.97
 -10  -2   5 1400.02   48.11
  10  -2  -5 1366.79   47.87
 -10   2   4  370.16   24.32
 -10   2   4  363.44   39.98
  10   2  -4  372.58   25.19
  10  -2  -4  377.19   25.37
 -10  -2   4  367.00   28.74
 -10  -2   4  368.23   25.38
 -10   2   3 2635.15   78.70
 -10   2   3 2668.00   85.43
  10   2  -3 2619.84   74.10
 -10  -2   3 2616.66   84.63
  10  -2  -3 2568.56   98.64
 -10  -2   3 2740.91   75.47
 -10   2   2   93.56   22.15
  10   2  -2   86.84   13.00
 -10   2   2   86.92   15.66
 -10  -2   2   74.27   15.39
  10  -2  -2   77.62   14.68
  10  -2  -2   78.09   12.19
 -10  -2   2   79.68   11.74
  10   2  -1 3827.16   99.34
 -10   2   1 3951.09  103.43
 -10   2   1 4013.43  100.49
  10  -2  -1 3839.81   89.65
 -10  -2   1 3650.21   99.87
 -10  -2   1 3541.75   86.81
  10  -2  -1 4123.40  103.97
 -10   2   0  143.80   17.45
  10   2   0  135.10   17.77
 -10   2   0  144.88   16.16
  10   2   0  134.28   16.61
  10  -2   0  181.68   15.99
  10  -2   0  143.49   16.59
  10   2   1   14.46    9.30
  10   2   1   18.50    8.12
 -10   2  -1   13.32    8.40
 -10   2  -1   16.26   20.50
  10  -2   1   11.87    9.77
  10  -2   1   45.26   12.61
  10   2   2 5040.34  118.83
 -10   2  -2 5062.99  127.37
  10   2   2 4994.25  125.29
  10  -2   2 5239.80  124.95
 -10  -2  -2 5113.01  110.56
  10  -2   2 4829.00  115.50
  10   2   3  316.51   24.33
  10   2   3  303.71   25.74
 -10   2  -3  311.01   25.58
 -10  -2  -3  303.02   20.78
  10  -2   3  303.25   24.86
  10   2   4  310.15   24.39
  10   2   4  343.74   28.78
 -10   2  -4  338.60   33.30
 -10  -2  -4  323.61   24.47
  10  -2   4  308.94   25.58
  10   2   5 8053.66  163.78
  10   2   5 8391.95  161.53
  10  -2   5 8209.79  161.52
 -10  -2  -5 8550.09  152.75
  10   2   6 3392.22   76.34
 -10  -2  -6 3266.10   82.58
 -10  -2  -6 3322.34   68.51
  10  -2   6 3420.73   82.59
  10   2   7  682.69   34.23
 -10   2  -7  657.94   35.47
 -10  -2  -7  673.97   40.88
  10  -2   7  692.95   36.83
 -10  -2  -7  676.57   35.73
 -10   2  -8 2750.68   73.51
  10   2   8 2680.93   67.84
  10  -2   8 2751.16   69.85
 -10  -2  -8 2723.15   65.56
 -10   2  -9 5780.95  112.56
  10   2   9 5759.20  104.48
 -10  -2  -9 5706.62  103.57
  10  -2   9 5746.93  105.04
 -10   2 -10 3613.74   88.05
  10   2  10 3560.04   75.96
  10  -2  10 3613.45   79.46
 -10  -2 -10 3593.39   78.95
 -10   2 -11 4732.21  100.89
  10   2  11 4576.79   86.36
  10  -2  11 4692.73   92.75
 -10  -2 -11 4776.72   93.49
 -10   2 -12  224.05   23.83
  10   2  12  244.97   21.48
  10  -2  12  233.53   21.43
 -10  -2 -12  244.81   22.32
  10   2  13 1788.24   53.57
 -10   2 -13 1848.27   63.63
 -10  -2 -13 1846.16   58.80
  10  -2  13 1751.15   56.09
 -10   2 -14 4388.68  105.98
  10   2  14 4177.74   84.18
  10  -2  14 4000.61   80.74
 -10  -2 -14 4305.90   92.55
 -10   2 -15  882.18   44.20
  10   2  15  844.78   37.42
  10  -2  15  829.09   37.51
 -10   3  15 2732.32   86.08
 -10  -3  15 2972.92   89.80
 -10  -3  15 2801.31   84.85
 -10   3  14  420.05   29.75
 -10  -3  14  434.19   28.65
 -10  -3  14  433.63   27.86
 -10   3  13 5156.12   98.10
 -10  -3  13 5435.33  109.65
 -10  -3  13 5195.47   99.00
 -10   3  12   69.89   15.40
 -10  -3  12   73.32   14.91
 -10  -3  12   78.86   17.92
 -10   3  11 3868.00   84.77
 -10  -3  11 4113.29  103.05
 -10  -3  11 3995.45   85.09
 -10   3  10 2262.77   64.91
 -10  -3  10 2335.89   66.73
 -10  -3  10 2268.41   67.02
 -10   3   9 4141.36   92.79
 -10  -3   9 4321.27   95.48
 -10  -3   9 4169.67   94.43
 -10   3   8  953.34   46.01
 -10   3   8 1065.01   45.30
  10   3  -8 1024.40   46.75
 -10  -3   8 1064.46   44.40
 -10  -3   8 1098.42   43.96
  10   3  -7 1415.18   51.92
 -10   3   7 1230.86   57.25
 -10   3   7 1483.04   53.19
 -10  -3   7 1458.70   51.47
  10  -3  -7 1408.01   53.60
 -10  -3   7 1477.93   49.98
 -10   3   6 3643.59   92.07
  10   3  -6 3407.75   80.04
 -10  -3   6 3483.20   75.88
  10  -3  -6 3475.20   81.38
 -10  -3   6 3511.88   80.92
 -10   3   5 5154.74  121.71
 -10   3   5 5759.35  127.25
  10   3  -5 5480.41  125.02
 -10  -3   5 5800.83  126.00
 -10  -3   5 5520.03  128.52
  10  -3  -5 5562.13  118.86
 -10   3   4 5064.30  128.98
  10   3  -4 5379.18  120.02
 -10   3   4 5558.49  126.56
  10  -3  -4 5360.59  115.86
 -10  -3   4 5422.17  128.52
 -10  -3   4 5520.77  118.79
 -10   3   3 2707.95   85.81
  10   3  -3 2897.56   71.28
 -10   3   3 2963.69   76.00
 -10  -3   3 2820.37   84.00
  10  -3  -3 2865.12   64.82
 -10  -3   3 2938.91   70.87
 -10   3   2   36.78   20.81
 -10   3   2   21.94    9.64
  10   3  -2   51.92   10.56
 -10  -3   2   20.06   11.95
  10  -3  -2   44.42    9.74
 -10   3   1 2557.93   70.81
  10   3  -1 2624.99   74.37
 -10   3   1 2756.10   72.01
  10  -3  -1 2565.30   59.70
 -10   3   0  544.42   32.95
 -10   3   0  709.73   37.99
  10   3   0  550.10   31.17
 -10  -3   0  601.36   29.10
  10  -3   0  549.65   27.33
 -10   3  -1 4885.67  109.14
 -10   3  -1 4845.19  121.11
  10   3   1 4693.00  108.31
 -10  -3  -1 4892.70   98.95
  10   3   2 2395.06   70.63
 -10   3  -2 2536.58   68.94
  10   3   2 2552.80   67.17
 -10  -3  -2 2638.44   62.99
  10  -3   2 2504.38   72.47
 -10   3  -3  439.75   29.68
  10   3   3  433.34   30.17
  10   3   3  438.75   30.61
  10  -3   3  443.88   30.16
 -10  -3  -3  426.87   24.13
 -10   3  -4 5151.04  120.83
  10   3   4 4955.63  112.96
  10   3   4 4855.89  117.20
  10  -3   4 5231.66  120.10
 -10  -3  -4 5068.58  104.85
  10   3   5  873.68   44.43
 -10   3  -5  963.59   45.93
  10   3   5  913.17   39.59
  10  -3   5  944.48   42.61
 -10  -3  -5  950.83   38.68
  10   3   6 4676.41  101.05
 -10   3  -6 4917.48  104.69
 -10  -3  -6 4623.93  104.50
 -10  -3  -6 4884.42   88.02
  10  -3   6 4952.20  102.89
  10   3   7   19.58    9.93
 -10  -3  -7   22.01   17.36
 -10  -3  -7   11.29   10.15
  10  -3   7   29.44   11.16
  10   3   8 5962.71  106.71
 -10  -3  -8 6213.95  101.30
  10  -3   8 6345.82  115.53
  10   3   9 1440.51   48.78
 -10   3  -9 1492.97   55.38
  10  -3   9 1523.25   54.58
 -10  -3  -9 1510.41   48.96
 -10   3 -10  498.83   33.84
  10   3  10  487.80   28.75
 -10  -3 -10  535.15   29.74
  10  -3  10  502.58   29.80
 -10   3 -11  161.28   21.23
  10   3  11  158.02   18.20
  10  -3  11  155.97   17.66
 -10  -3 -11  157.36   18.87
 -10   3 -12 4649.10  101.74
  10   3  12 4430.87   83.68
  10  -3  12 4667.46   92.13
 -10  -3 -12 4676.81   90.77
 -10   3 -13  135.38   20.36
  10   3  13  117.66   16.40
  10  -3  13  141.28   16.61
 -10  -3 -13  139.10   18.69
 -10   3 -14  226.92   23.71
  10   3  14  216.72   25.37
  10  -3  14  226.02   20.74
 -10  -4  14  224.49   22.06
 -10  -4  14  227.59   20.97
 -10  -4  13 3736.24   82.95
 -10  -4  13 3591.74   83.95
 -10  -4  12   21.89   12.62
 -10  -4  12   12.36   11.63
 -10  -4  11 5701.54  109.73
 -10  -4  11 5657.73  108.58
 -10  -4  10   41.29   12.13
 -10  -4  10   53.91   13.89
 -10  -4   9 8466.30  207.09
 -10  -4   9 8811.30  211.46
 -10  -4   8  274.29   23.23
 -10  -4   8  252.88   23.75
 -10   4   7 8095.75  169.47
 -10  -4   7 8745.77  160.90
 -10  -4   7 8908.24  161.79
 -10   4   6   74.99   14.16
 -10  -4   6   82.33   13.94
 -10  -4   6   88.21   14.59
 -10   4   5 4149.99  117.97
 -10  -4   5 4464.97   95.49
 -10  -4   5 4417.90  100.75
  10  -4  -5 4293.47   87.48
 -10   4   4  250.50   25.51
  10   4  -4  248.83   24.36
  10  -4  -4  269.09   20.17
 -10  -4   4  260.32   20.66
 -10  -4   4  278.05   25.96
 -10   4   3 2482.98   82.37
  10   4  -3 2632.46   74.98
  10  -4  -3 2686.55   59.79
 -10   4   2 1488.77   55.92
  10  -4  -2 1545.34   45.98
 -10   4   1 8574.07  177.89
  10  -4  -1 8725.90  153.26
 -10  -4   1 9282.78  167.14
 -10   4   0  174.27   20.66
 -10  -4   0  203.72   17.93
 -10   4  -1 7194.79  152.60
 -10  -4  -1 7325.94  126.36
 -10   4  -2 3391.71   93.74
 -10  -4  -2 3526.91   73.31
 -10   4  -3 2865.40   85.01
  10   4   3 2784.61  101.05
 -10  -4  -3 2846.79   61.24
  10   4   4  941.53   41.84
 -10   4  -4  977.82   45.86
 -10  -4  -4  958.53   35.30
 -10   4  -5 2523.86   76.78
  10   4   5 2385.83   66.86
 -10  -4  -5 2522.97   57.95
 -10   4  -6  535.70   36.15
  10   4   6  494.20   30.29
 -10  -4  -6  535.67   27.63
 -10   4  -7 7534.32  134.87
 -10  -4  -7 7350.90  110.47
  10  -4   7 6929.05  120.62
  10   4   8  542.06   31.12
  10  -4   8  560.52   32.14
 -10  -4  -8  583.57   29.42
  10   4   9 1324.14   50.97
  10  -4   9 1456.05   52.80
 -10  -4  -9 1532.58   46.44
 -10   4 -10   26.12   12.45
  10   4  10   25.97   12.68
 -10  -4 -10   25.48   11.72
  10  -4  10   35.28   14.26
 -10   4 -11 1741.43   62.71
  10  -4  11 1753.73   57.96
 -10  -4 -11 1776.71   55.38
 -10   4 -12   46.71   16.58
 -10  -4 -12   53.46   13.57
  10  -4  12   52.00   13.66
 -10   4 -13   80.54   19.92
  10  -4  13   72.63   14.44
 -10   5  13 2998.46   79.64
 -10  -5  13 2988.55   77.25
 -10   5  12   35.24   13.57
 -10  -5  12   31.75   13.79
 -10   5  11  559.31   34.54
 -10  -5  11  606.03   33.48
 -10   5  10  790.68   39.25
 -10  -5  10  827.62   38.42
 -10   5   9 2575.82   70.35
 -10  -5   9 2645.43   69.28
 -10   5   8  114.76   16.72
 -10  -5   8  114.64   16.88
 -10   5   7 7011.13  179.11
 -10  -5   7 6886.23  174.75
 -10   5   6 4226.26   94.16
 -10  -5   6 4173.40   92.18
 -10   5   5  356.14   28.97
 -10   5   5  380.12   29.97
 -10   5   4 1190.64   49.53
 -10   5   4 1169.97   52.12
 -10   5   311185.49  199.30
 -10   5   311326.35  191.98
 -10  -5   311195.09  182.96
  10  -5  -311086.22  173.61
 -10   5   2 1254.21   51.21
 -10   5   2 1241.01   52.19
  10  -5  -2 1222.87   41.77
 -10  -5   2 1254.43   46.16
 -10   5   1 3737.59  116.47
 -10   5   1 3882.86   91.15
 -10  -5   1 4110.33   88.11
 -10   5   0  755.29   37.82
 -10   5   0  720.95   42.24
 -10  -5   0  737.93   35.03
 -10   5  -1 5238.50  124.35
  10  -5   1 5108.25  116.43
 -10  -5  -1 5426.66  114.79
 -10   5  -2 3843.36  101.25
 -10  -5  -2 3932.48   89.48
  10  -5   2 3762.75   92.75
 -10   5  -3 2069.45   71.28
 -10  -5  -3 2046.22   54.99
  10  -5   3 1895.69   60.29
 -10   5  -4 2048.62   69.57
  10  -5   4 1956.34   59.72
 -10  -5  -4 2051.14   54.15
 -10   5  -5 5466.55  116.35
  10  -5   5 5032.30  102.29
 -10  -5  -5 5322.22   87.77
 -10   5  -6  225.36   23.99
 -10  -5  -6  210.32   18.76
 -10   5  -7   89.55   17.05
 -10  -5  -7   86.52   12.57
 -10   5  -8  890.12   46.24
 -10  -5  -8  847.60   34.41
 -10   5  -9 6378.36  123.23
 -10  -5  -9 6522.88   99.63
 -10  -5 -10 1453.41   46.66
 -10   5 -12 1222.28   54.59
 -10   6  12  681.61   39.12
 -10  -6  12  703.46   38.62
 -10   6  11  188.33   21.54
 -10  -6  11  197.91   22.23
 -10   6  10  106.87   16.64
 -10  -6  10  109.34   17.14
 -10   6   9 1054.08   47.71
 -10  -6   9 1036.19   48.26
 -10   6   8 1429.51   52.64
 -10  -6   8 1455.11   53.54
 -10   6   7   43.33   12.80
 -10  -6   7   43.01   12.28
 -10   6   6 1430.47   54.73
 -10   6   5  438.90   29.99
 -10   6   4  481.07   35.72
 -10   6   4  471.02   30.84
 -10  -6   4  487.10   30.21
 -10   6   3 1326.76   50.85
 -10   6   3 1345.27   56.71
 -10  -6   3 1269.95   49.11
 -10   6   2 2424.09   76.22
 -10   6   2 2436.94   73.77
 -10  -6   2 2438.02   62.01
 -10   6   1 2403.32   80.55
 -10   6   1 2445.02   68.83
 -10  -6   1 2468.04   66.24
 -10   6   0  795.63   39.00
 -10   6   0  792.77   44.47
 -10  -6   0  802.12   37.34
 -10   6  -1  880.39   46.58
  10  -6   1  877.23   41.91
 -10  -6  -1  920.33   39.42
 -10   6  -2 5539.38  158.39
 -10  -6  -2 5577.98  142.17
  10  -6   2 5635.16  150.57
 -10   6  -3 2227.29   73.48
  10  -6   3 2262.49   65.77
 -10  -6  -3 2263.48   59.63
 -10   6  -4   32.09   16.17
 -10  -6  -4   13.07   11.91
  10  -6   4    5.42   10.52
 -10   6  -5  566.24   39.07
  10  -6   5  561.35   32.38
 -10  -6  -5  543.09   27.84
 -10   6  -6 2204.96   74.29
 -10  -6  -6 2230.13   54.14
  10  -6   6 2300.03   65.47
 -10   6  -7 3657.43   93.31
 -10  -6  -7 3730.31   73.81
  10  -6   7 3713.89   82.80
 -10   6  -8  215.32   24.22
 -10  -6  -8  228.53   18.18
  10  -6   8  244.44   22.93
 -10   6  -9  890.40   45.91
 -10  -6  -9  910.34   36.00
  10  -6   9  979.14   42.51
 -10   6 -10 2988.56   82.65
  10  -6  10 3016.14   75.27
  10  -6  11  677.41   35.63
 -10   7  10  559.02   34.59
 -10  -7  10  558.94   34.97
 -10   7   9  540.23   34.45
 -10  -7   9  544.55   32.09
 -10   7   8  540.33   33.95
 -10   7   7  802.95   40.97
 -10   7   6 1837.90   62.24
 -10  -7   6 1814.10   60.45
 -10   7   5   40.98   14.26
 -10  -7   5   39.54   12.13
 -10   7   4  527.81   34.26
 -10  -7   4  556.48   31.80
 -10   7   3    9.33   10.81
 -10  -7   3    8.43   10.98
 -10   7   2 2427.99   69.80
 -10   7   2 2581.74   78.01
 -10  -7   2 2496.36   65.38
 -10   7   1 1715.77   58.76
 -10   7   1 1775.85   68.96
 -10  -7   1 1724.65   53.96
 -10   7   0  111.85   18.90
  10  -7   0   96.77   14.93
 -10  -7   0  106.37   14.98
 -10   7  -1  312.14   28.19
  10  -7   1  305.93   24.17
 -10  -7  -1  321.19   24.29
 -10   7  -2 1269.69   57.43
 -10  -7  -2 1248.17   44.87
  10  -7   2 1272.20   49.46
 -10   7  -3 1082.04   52.03
 -10  -7  -3 1089.35   39.68
  10  -7   3 1081.52   44.48
 -10   7  -4 1421.65   59.76
 -10  -7  -4 1427.43   48.20
  10  -7   4 1416.66   50.72
 -10   7  -5   33.61   14.72
 -10  -7  -5   37.66   12.98
  10  -7   5   31.73   13.36
 -10   7  -6   36.23   15.73
  10  -7   6   29.03   13.65
 -10  -7  -6   27.11   11.39
 -10   7  -7 6379.32  128.61
 -10  -7  -7 6605.70   96.95
  10  -7   7 6537.49  106.20
 -10   7  -8  827.86   46.65
  10  -7   8  893.69   39.94
 -10   7  -9  274.06   34.70
  10  -7   9  302.11   24.34
 -10   8   7   85.58   22.02
 -10  -8   7  100.62   19.32
 -10   8   6  530.11   35.62
 -10  -8   6  497.55   30.87
 -10   8   5  892.39   41.25
 -10  -8   5  888.08   42.64
 -10   8   4 9522.90  137.26
 -10  -8   4 9640.54  131.19
 -10   8   3  220.86   22.39
 -10  -8   3  227.25   22.15
 -10   8   2  233.86   22.14
 -10  -8   2  249.55   22.93
  10  -8  -1  137.63   19.42
 -10  -8   1  152.85   20.30
 -10   8   0 6722.82  131.63
 -10  -8   0 6529.32  107.78
  10  -8   0 6244.85  111.86
 -10   8  -1   51.88   17.44
  10  -8   1   38.84   12.88
 -10  -8  -1   48.67   14.35
 -10   8  -2  257.97   26.79
 -10  -8  -2  259.14   20.94
  10  -8   2  263.69   23.24
 -10   8  -3  927.97   50.78
  10  -8   3  873.65   44.86
 -10  -8  -3  932.04   37.39
 -10   8  -4 4943.51  112.77
  10  -8   4 4934.64   97.48
 -10  -8  -4 4993.74   82.65
 -10   8  -5  576.72   38.79
 -10  -8  -5  602.37   28.73
  10  -8   5  591.16   33.88
 -10   8  -6   29.27   15.43
  10  -8   6   20.26   15.23
 -10   8  -7   88.86   21.31
  10  -8   7   92.16   17.23
  10  -9  -2 6192.45  158.55
 -10  -9   2 6558.58  163.21
  10  -9  -1  278.21   26.96
 -10  -9   1  299.42   23.95
 -10  -9   0   20.42   13.13
  10  -9   0   26.97   16.91
 -10  -9  -1  425.05   27.76
  10  -9   1  402.50   29.56
 -11   0  15    6.33   13.64
 -11   0  14 6951.71  117.42
 -11   0  13    2.85   10.27
 -11   0  12  121.90   17.43
 -11   0  12  144.83   17.46
 -11   0  11   27.01   12.17
 -11   0  11   16.68    9.58
 -11   0  10 4047.89   91.85
 -11   0  10 4244.69   93.80
 -11   0   9   12.53   10.56
 -11   0   9   14.94    8.15
 -11   0   8  470.74   30.02
 -11   0   8  478.37   28.06
 -11   0   7   12.18    7.44
  11   0  -7    7.30    9.88
 -11   0   7    5.14    7.88
 -11   0   610229.85  179.28
  11   0  -6 9844.76  191.76
 -11   0   6 9918.82  183.86
  11   0  -5   20.30   10.04
 -11   0   5   20.46    9.24
 -11   0   5   32.88    8.87
  11   0  -5   23.88    9.87
  11   0  -4  201.93   19.32
 -11   0   4  208.18   22.31
  11   0  -4  201.32   19.50
 -11   0   4  204.76   19.75
 -11   0   3    6.77    7.42
  11   0  -3    8.78    6.91
 -11   0   3    5.59    5.63
  11   0  -3    2.36    7.06
  11   0  -215623.41  264.33
 -11   0   215714.17  281.40
 -11   0   216574.40  289.10
  11   0  -216204.21  276.51
 -11   0   1   35.00   10.03
  11   0  -1    4.20    7.42
  11   0  -1    9.57    7.33
 -11   0   1    5.88    5.82
 -11   0   0   11.29    7.04
  11   0   0   10.98   10.41
 -11   0   0   25.68   10.56
  11   0   1   49.27   20.42
 -11   0  -1   72.10   13.96
  11   0   1   57.15   17.16
  11   0   2  301.40   27.68
  11   0   2  337.80   29.74
 -11   0  -2  318.72   28.83
  11   0   3    1.74    8.12
  11   0   3    1.87    6.00
  11   0   4 4753.65  108.93
  11   0   4 4786.08  109.29
 -11   0  -5   40.95   10.85
  11   0   5   20.72    8.65
  11   0   5   30.47   15.79
  11   0   6  295.85   22.72
 -11   0  -6  328.43   23.41
 -11   0  -7    5.16    7.65
  11   0   7   24.25    9.67
 -11   0  -8 2134.59   58.90
  11   0   8 2110.33   60.83
 -11   0  -9   26.29   10.02
  11   0   9   14.93    8.60
  11   0  10 3886.98   81.21
 -11   0 -10 3917.99   84.37
 -11   0 -11   10.12    9.72
  11   0  11   23.18   11.10
  11   0  12  108.43   16.87
 -11   0 -12  117.08   17.54
  11   0  13   28.70   13.19
 -11   0 -13   24.07   12.84
  11   0  14  522.20   29.00
 -11   0 -14  535.01   34.15
 -11   1  15  252.70   24.84
 -11  -1  15  260.16   25.48
 -11   1  14  619.87   34.86
 -11  -1  14  574.67   32.46
 -11   1  13  103.18   15.54
 -11  -1  13  111.25   16.25
 -11  -1  13  105.42   17.01
 -11   1  12 5510.90  109.72
 -11  -1  12 5438.67  104.63
 -11  -1  12 5705.34  104.54
 -11   1  11 3813.79   85.51
 -11   1  11 3873.66   79.42
 -11  -1  11 3869.57   83.91
 -11  -1  11 4009.15   86.78
 -11   1  10   95.62   15.54
 -11   1  10   98.86   13.36
 -11  -1  10   91.14   14.96
 -11  -1  10  100.00   14.44
 -11   1   9  120.70   16.22
 -11   1   9  118.78   14.26
 -11  -1   9  123.74   16.29
 -11  -1   9  140.95   15.95
  11  -1  -9  115.40   16.68
 -11   1   8 4209.26   86.51
 -11   1   8 4059.92   95.31
  11  -1  -8 4240.00  104.42
 -11  -1   8 4180.60   91.23
 -11  -1   8 4092.11   94.78
 -11   1   7 1189.86   43.59
 -11   1   7 1194.75   48.78
  11  -1  -7 1204.35   47.64
 -11  -1   7 1217.04   45.28
 -11  -1   7 1171.86   48.48
 -11   1   6  616.40   32.67
  11   1  -6  609.85   31.15
 -11   1   6  602.12   35.67
  11  -1  -6  611.21   32.51
 -11  -1   6  604.39   31.56
 -11  -1   6  621.28   37.33
 -11   1   5  235.11   22.43
 -11   1   5  241.03   20.60
  11   1  -5  237.00   20.07
 -11  -1   5  237.00   22.23
  11  -1  -5  231.36   21.78
 -11  -1   5  229.07   24.94
 -11   1   4 4595.02  111.87
 -11   1   4 4566.46  102.30
  11   1  -4 4519.54   99.11
 -11  -1   4 4651.77   98.23
 -11  -1   4 4494.19  107.52
  11  -1  -4 4501.33  100.97
  11   1  -327366.53  349.62
 -11   1   327504.71  361.41
 -11   1   328035.59  375.22
 -11  -1   327964.29  352.46
  11  -1  -327717.74  351.89
 -11  -1   326924.73  362.27
  11  -1  -327930.04  359.91
 -11   1   2 1399.70   53.89
  11   1  -2 1306.87   47.07
 -11   1   2 1330.02   53.38
 -11  -1   2 1340.25   51.00
  11  -1  -2 1304.56   44.83
  11  -1  -2 1397.54   49.84
 -11  -1   2 1304.62   57.13
 -11   1   1 1111.27   43.26
  11   1  -1 1036.13   43.32
 -11   1   1 1045.65   46.88
  11  -1  -1  983.17   36.97
 -11  -1   1 1000.88   48.06
 -11  -1   1 1085.34   38.85
  11  -1  -1 1089.38   45.42
 -11   1   0 2722.62   82.93
 -11   1   0 2731.91   80.58
  11   1   0 2674.36   81.91
  11  -1   0 2664.64   79.52
 -11  -1   0 2545.07   80.05
  11  -1   0 2604.20   71.42
  11   1   112267.94  230.07
  11   1   112336.46  232.22
 -11   1  -112205.71  214.24
  11  -1   112071.96  224.49
  11  -1   111964.33  223.72
  11   1   2 5610.24  122.70
 -11   1  -2 5851.53  123.01
  11   1   2 5661.69  124.43
  11  -1   2 6006.77  126.72
  11  -1   2 5647.87  120.09
  11   1   3 6729.53  139.74
 -11   1  -3 6580.59  120.71
  11   1   3 6423.79  123.35
  11  -1   3 6998.37  137.40
 -11  -1  -3 6612.84  118.74
  11  -1   3 6686.68  134.86
  11   1   4 8541.82  166.86
  11   1   4 8491.56  168.50
  11  -1   4 8656.17  204.41
 -11  -1  -4 8735.94  156.94
  11   1   5 5776.47  127.90
  11   1   5 6044.46  129.47
 -11  -1  -5 6057.53  125.65
  11  -1   5 5960.65  129.17
  11   1   6 1033.25   47.04
 -11   1  -6 1063.32   41.77
  11   1   6 1078.67   43.79
  11  -1   6 1097.89   44.93
 -11  -1  -6 1068.77   39.87
 -11   1  -7  778.36   37.87
  11   1   7  767.63   39.03
 -11  -1  -7  777.83   36.35
  11  -1   7  787.91   49.22
  11   1   8  198.72   20.17
 -11   1  -8  165.42   19.53
  11  -1   8  178.19   18.87
 -11  -1  -8  182.12   18.25
  11   1   9 6283.71  109.11
 -11   1  -9 6252.77  111.11
 -11  -1  -9 6181.37  109.83
  11  -1   9 6014.13  106.95
  11   1  10  799.56   37.13
 -11   1 -10  796.92   41.70
  11  -1  10  768.88   36.66
 -11  -1 -10  781.23   38.49
 -11   1 -11 1754.57   60.23
  11   1  11 1771.34   53.80
  11  -1  11 1739.87   53.01
 -11  -1 -11 1805.27   57.66
  11   1  12  159.57   18.22
 -11   1 -12  161.86   22.06
 -11  -1 -12  164.20   18.30
  11  -1  12  162.93   18.65
 -11   1 -13 4638.02   98.36
  11   1  13 4591.96   88.89
 -11  -1 -13 4632.81   96.54
  11  -1  13 4401.27   90.05
  11   1  14 1715.01   52.99
 -11   1 -14 1741.50   64.75
  11  -1  14 1681.44   51.15
 -11  -1 -14 1745.61   59.47
 -11   2  15   17.86   12.65
 -11  -2  15    9.24   12.83
 -11   2  14   91.32   17.81
 -11  -2  14   88.82   16.10
 -11  -2  14   88.95   15.44
 -11   2  13 1295.85   49.47
 -11  -2  13 1320.34   50.29
 -11  -2  13 1358.54   50.98
 -11   2  12 2541.39   71.38
 -11  -2  12 2528.30   69.56
 -11  -2  12 2536.32   65.84
 -11   2  11  459.04   30.50
 -11  -2  11  478.27   29.67
 -11  -2  11  456.44   30.63
 -11   2  10 1121.33   51.03
 -11  -2  10 1097.18   46.07
 -11  -2  10 1156.22   45.15
 -11   2   9 4100.39   86.09
 -11   2   9 4203.41   91.67
 -11  -2   9 4145.79   84.90
 -11  -2   9 4115.97   91.98
 -11   2   8 1378.36   53.36
 -11   2   8 1367.67   52.46
 -11  -2   8 1354.80   51.56
 -11  -2   8 1437.82   51.67
  11  -2  -8 1348.89   51.93
  11   2  -7 5239.63  106.46
 -11   2   7 5252.54  107.77
 -11   2   7 5230.42  104.84
 -11  -2   7 5193.82  108.12
  11  -2  -7 5277.19  106.56
 -11  -2   7 5337.16  103.30
 -11   2   6 1266.94   49.83
 -11   2   6 1224.20   44.21
  11   2  -6 1255.70   45.23
  11  -2  -6 1289.40   51.04
 -11  -2   6 1298.07   46.27
 -11  -2   6 1292.03   53.52
 -11   2   5 1870.12   56.03
  11   2  -5 1847.70   54.82
 -11   2   5 1881.75   60.00
  11  -2  -5 1836.20   56.31
 -11  -2   5 1837.77   54.47
 -11  -2   5 1817.01   64.28
  11   2  -4 8052.37  154.13
 -11   2   4 8058.50  160.97
 -11   2   4 7838.54  160.64
 -11  -2   4 7863.15  164.76
 -11  -2   4 8251.91  153.41
  11  -2  -4 8148.52  149.68
 -11   2   3 3980.93   81.11
 -11   2   3 3964.91   86.77
  11   2  -3 3824.75   77.02
  11  -2  -3 3821.69   75.12
 -11  -2   3 4002.27   78.26
 -11  -2   3 3923.19   99.17
 -11   2   2  186.67   19.87
  11   2  -2  181.07   17.82
 -11   2   2  199.50   18.96
 -11  -2   2  191.63   16.48
 -11  -2   2  185.25   21.96
  11  -2  -2  184.47   17.82
  11   2  -1 3783.47   86.33
 -11   2   1 3674.81  107.52
 -11   2   1 3898.66   83.78
 -11  -2   1 3888.39   81.05
  11  -2  -1 3829.79   69.49
 -11  -2   1 3551.42  103.03
  11   2   0 2199.19   66.32
 -11   2   0 2285.90   65.97
  11   2   0 2159.66   67.51
 -11   2   0 2099.06   70.10
  11   2   1   54.21   11.54
  11   2   1   53.78   11.63
 -11   2  -1   67.20   17.74
  11   2   2   70.92   13.71
 -11   2  -2   69.26   14.17
  11   2   2   65.84   16.00
 -11  -2  -2   72.07   11.30
  11  -2   2   69.82   14.58
 -11   2  -3 9262.68  178.13
  11   2   3 8795.26  179.25
  11   2   3 9261.94  183.23
 -11  -2  -3 9288.63  162.55
  11  -2   3 9567.11  184.80
 -11   2  -4 6681.09  142.53
  11   2   4 6462.98  140.81
  11   2   4 6617.76  139.90
  11  -2   4 6809.45  145.08
 -11  -2  -4 6714.47  128.70
 -11   2  -5 3865.61   93.75
  11   2   5 4102.99   96.65
  11   2   5 3836.41   99.11
 -11  -2  -5 4088.81   87.12
  11  -2   5 4219.08   99.25
  11   2   6   27.85   13.63
  11   2   6   16.62   12.97
  11  -2   6   27.58   16.31
 -11  -2  -6   18.87   24.51
  11   2   7 7206.51  134.97
 -11  -2  -7 7122.78  128.32
  11  -2   7 6999.08  135.64
 -11  -2  -7 6748.68  145.20
 -11   2  -8 2263.64   65.21
  11   2   8 2274.45   64.77
  11  -2   8 2200.83   62.25
 -11  -2  -8 2247.39   58.76
 -11   2  -9 7759.73  193.66
  11   2   9 7776.41  186.92
  11  -2   9 7984.24  193.38
 -11  -2  -9 7848.96  189.43
  11   2  10 1617.65   51.10
 -11   2 -10 1619.87   57.55
 -11  -2 -10 1580.97   53.15
  11  -2  10 1622.39   52.79
  11   2  11 4034.92   84.88
 -11   2 -11 4012.47   92.79
  11  -2  11 3904.91   86.06
 -11  -2 -11 4025.80   89.04
 -11   2 -12 2494.60   73.27
  11   2  12 2483.98   62.82
  11  -2  12 2411.87   64.24
 -11  -2 -12 2521.90   68.53
 -11   2 -13  744.94   39.23
  11   2  13  733.52   34.67
 -11  -2 -13  739.43   38.00
  11  -2  13  724.26   34.39
 -11   2 -14  723.52   42.68
  11   2  14  716.69   35.63
 -11  -2 -14  755.71   40.24
  11  -2  14  699.28   35.30
 -11   3  15  970.75   43.98
 -11  -3  15  942.50   40.97
 -11  -3  15  987.30   42.91
 -11   3  14  723.76   39.02
 -11  -3  14  708.62   36.58
 -11  -3  14  753.87   37.62
 -11   3  13 2533.82   71.05
 -11  -3  13 2444.62   64.53
 -11  -3  13 2588.97   71.06
 -11   3  12  237.26   23.43
 -11  -3  12  236.89   21.32
 -11  -3  12  258.02   22.75
 -11   3  11 1567.44   56.14
 -11  -3  11 1555.05   52.55
 -11  -3  11 1594.35   52.87
 -11   3  10 2452.87   68.90
 -11  -3  10 2487.72   69.73
 -11  -3  10 2600.22   73.72
 -11   3   9 5681.69  150.48
 -11  -3   9 5686.01  149.99
 -11  -3   9 5388.54  145.55
 -11   3   8 1579.27   54.73
 -11  -3   8 1512.58   50.63
 -11  -3   8 1482.16   52.22
  11   3  -7 3461.33   80.65
 -11   3   7 3688.24   94.88
 -11  -3   7 3492.77   81.06
 -11  -3   7 3648.74   90.53
 -11   3   6 7018.67  128.53
  11   3  -6 6834.11  122.68
 -11  -3   6 6943.30  118.55
  11  -3  -6 6834.64  126.72
 -11  -3   6 6859.53  126.16
  11   3  -5 5574.54  119.92
 -11   3   5 5835.19  121.99
 -11  -3   5 5612.09  123.44
  11  -3  -5 5563.27  114.58
 -11  -3   5 5642.97  113.18
 -11   3   4  287.30   25.93
  11   3  -4  277.41   22.23
 -11   3   4  266.69   23.46
 -11  -3   4  278.94   25.77
  11  -3  -4  270.66   21.39
 -11  -3   4  288.56   22.12
 -11   3   3   28.87   11.21
 -11   3   3   30.34   10.78
  11   3  -3   30.31   10.11
 -11  -3   3   25.42    9.56
  11  -3  -3   27.94    8.58
 -11  -3   3   27.94   13.51
 -11   3   2 3006.73   76.77
  11   3  -2 2871.55   68.73
 -11   3   2 2919.23   73.17
 -11  -3   2 2746.90   72.42
  11  -3  -2 2895.70   63.76
 -11   3   1 5179.93  120.26
  11   3  -1 5244.79  123.09
  11   3  -1 5289.18  117.30
 -11   3   1 5415.31  123.94
  11  -3  -1 5096.45  108.38
  11   3   0  856.48   39.94
 -11   3   0  865.80   42.06
  11   3   0  877.87   41.22
 -11   3   0  812.27   43.80
 -11  -3   0  860.63   36.35
  11   3   1  763.46   37.95
 -11   3  -1  753.13   41.64
  11   3   1  731.96   38.95
 -11   3  -1  733.48   36.91
 -11  -3  -1  777.52   33.22
  11   3   2 4477.23  113.46
  11   3   2 4770.83  114.51
 -11   3  -2 4687.35  119.25
 -11  -3  -2 4759.08  102.20
  11  -3   2 4782.62  113.72
  11   3   3  703.76   35.27
 -11   3  -3  700.12   39.89
  11   3   3  687.84   40.30
  11  -3   3  704.94   37.29
 -11  -3  -3  714.77   31.68
 -11   3  -4 3609.97   86.02
  11   3   4 3571.27   97.74
  11   3   4 3567.59   84.15
 -11  -3  -4 3665.91   80.16
  11  -3   4 3787.77   96.23
  11   3   5  997.24   48.75
  11   3   5 1029.87   41.56
 -11   3  -5 1078.18   46.82
 -11  -3  -5 1067.80   39.34
  11  -3   5 1099.83   46.06
  11   3   611744.80  187.73
 -11   3  -612222.02  200.84
 -11  -3  -612389.17  186.42
  11  -3   612254.90  198.74
  11   3   7  821.63   39.33
  11  -3   7  886.67   41.44
 -11  -3  -7  861.95   35.39
  11   3   8  123.89   17.39
 -11  -3  -8  159.54   17.50
  11  -3   8  120.80   17.19
  11   3   9  449.87   27.64
 -11   3  -9  456.26   31.04
  11  -3   9  475.93   29.41
 -11  -3  -9  441.55   26.90
  11   3  10 6204.97  107.52
 -11   3 -10 6408.96  121.69
 -11  -3 -10 6327.70  105.12
  11  -3  10 6357.55  115.54
  11   3  11   16.85   13.04
 -11   3 -11    7.08   13.85
 -11  -3 -11    4.84   14.59
  11  -3  11    4.50   11.74
  11   3  12  569.78   31.29
 -11   3 -12  597.99   39.95
 -11  -3 -12  589.66   32.96
  11  -3  12  596.14   34.55
 -11   3 -13  616.49   38.43
  11   3  13  596.95   32.52
 -11  -3 -13  620.61   34.29
  11  -3  13  588.42   33.07
 -11   3 -14 1834.50   64.01
  11  -3  14 1833.12   56.30
 -11  -4  14   79.10   17.17
 -11  -4  13 3876.48   90.07
 -11  -4  13 3709.14   84.70
 -11  -4  12   36.55   12.69
 -11  -4  12   13.00   12.36
 -11  -4  11 4323.71   98.10
 -11  -4  11 4175.21   93.18
 -11  -4  10  113.50   17.56
 -11  -4  10  107.50   15.58
 -11  -4   9 5396.71  102.92
 -11  -4   9 5653.70  105.57
 -11  -4   8  195.10   18.89
 -11  -4   8  198.63   19.73
 -11   4   7 4321.60  104.33
 -11  -4   7 4827.87  109.31
 -11  -4   7 4676.68   99.89
 -11   4   6  855.38   46.03
 -11  -4   6  925.99   43.14
 -11  -4   6  954.93   40.52
 -11   4   5 6224.27  137.10
  11  -4  -5 6658.81  124.57
 -11  -4   5 6869.30  145.07
 -11  -4   5 6673.04  129.79
 -11   4   4  712.81   46.97
 -11  -4   4  811.75   44.76
 -11  -4   4  806.82   36.78
  11  -4  -4  814.78   35.27
 -11   4   3 3421.78   88.12
 -11  -4   3 3546.49  309.15
  11  -4  -3 3701.59   79.58
 -11   4   2 1097.09   50.63
  11  -4  -2 1149.42   39.40
 -11   4   1 1460.78   60.31
 -11  -4   1 1650.33   51.56
 -11   4   0 3714.29   93.98
 -11  -4   0 3848.77   81.85
 -11   4  -1 3974.03   99.52
 -11  -4  -1 4207.23   85.88
  11  -4   1 3938.46   91.20
 -11   4  -2   98.08   16.77
 -11  -4  -2   97.21   12.44
  11  -4   2   93.76   15.21
 -11   4  -3 4075.79   97.36
 -11  -4  -3 4051.79   83.18
  11  -4   3 4112.80   93.95
 -11   4  -4  514.74   34.69
  11  -4   4  519.34   31.52
 -11  -4  -4  518.30   27.78
 -11   4  -5 2448.07   72.82
  11  -4   5 2611.98   70.80
 -11  -4  -5 2497.36   57.92
 -11   4  -6   25.06   12.25
 -11  -4  -6   16.25    8.17
  11  -4   6   18.96   10.54
 -11   4  -7  814.98   43.75
  11  -4   7  850.31   40.21
 -11  -4  -7  803.32   33.42
 -11   4  -8  864.53   43.21
 -11  -4  -8  917.74   37.45
  11  -4   8  965.45   42.55
 -11  -4  -9  793.64   34.47
  11  -4   9  829.94   39.10
 -11   4 -10  113.79   19.36
 -11  -4 -10  111.17   14.90
  11  -4  10  103.47   16.59
 -11   4 -11  151.66   19.83
  11  -4  11  149.37   19.02
 -11  -4 -11  145.28   18.37
 -11   4 -12  745.20   42.51
  11  -4  12  736.00   36.92
 -11  -4 -12  717.45   35.01
 -11   4 -13   54.15   18.72
  11  -4  13   53.58   15.37
 -11   5  13  351.80   27.61
 -11  -5  13  375.86   27.82
 -11   5  12   59.54   16.38
 -11  -5  12   62.88   14.40
 -11   5  11  659.75   38.06
 -11  -5  11  683.25   35.94
 -11   5  10  295.69   24.59
 -11  -5  10  306.81   23.56
 -11   5   9 3540.85   87.75
 -11  -5   9 3688.42   82.63
 -11   5   8 2063.84   63.97
 -11  -5   8 2109.91   65.35
 -11   5   7 2049.43   66.26
 -11  -5   7 2079.36   62.37
 -11   5   6 1887.67   63.82
 -11  -5   6 1811.26   56.92
 -11   5   5 1819.18   64.05
 -11   5   5 1824.66   59.59
 -11  -5   5 1656.84   52.80
 -11   5   4 1062.66   46.22
 -11   5   4 1028.35   58.75
 -11   5   3 1163.09   50.15
 -11   5   3 1149.62   59.89
 -11  -5   3 1144.11   43.67
 -11   5   2 1670.86   57.42
 -11   5   2 1628.85   64.90
 -11  -5   2 1739.38   53.15
 -11   5   1 4035.86   95.78
 -11   5   1 4178.95   92.79
 -11  -5   1 4422.09   88.86
 -11   5   0   37.62   12.83
 -11   5   0   46.34   14.84
 -11  -5   0   38.52   10.86
 -11   5  -1   47.46   19.09
 -11  -5  -1   30.01    9.36
 -11   5  -2 2832.68   80.46
 -11  -5  -2 2861.87   66.37
 -11   5  -3  384.92   30.33
 -11  -5  -3  402.43   24.10
 -11   5  -4 1320.33   56.78
 -11  -5  -4 1329.26   43.31
 -11   5  -5 1132.91   51.76
 -11  -5  -5 1131.35   39.50
 -11   5  -6 2095.70   70.12
 -11  -5  -6 2041.60   52.16
 -11   5  -7 4741.31  107.63
 -11  -5  -7 4603.62   82.97
 -11   5  -8   50.13   16.16
 -11  -5  -8   44.18   10.79
 -11   5  -9   24.02   13.32
 -11  -5  -9   25.34   11.43
 -11  -5 -10 1378.51   48.68
 -11   5 -12  483.64   35.96
 -11   6  11 1174.50   52.78
 -11  -6  11 1238.08   48.92
 -11   6  10  210.87   23.33
 -11  -6  10  205.85   20.31
 -11   6   9  295.14   24.54
 -11  -6   9  300.12   25.89
 -11   6   8  766.22   39.75
 -11  -6   8  742.81   36.73
 -11   6   7 1083.54   49.49
 -11  -6   7 1066.27   42.70
 -11   6   6 2111.22   65.64
 -11   6   5 1470.33   54.83
 -11   6   4 3686.87   86.30
 -11  -6   4 3747.91   85.07
 -11   6   3 3155.26   85.02
 -11   6   3 3003.72   78.22
 -11  -6   3 3103.34   71.75
 -11   6   2  487.93   40.39
 -11   6   2  477.93   30.51
 -11  -6   2  487.99   29.40
 -11   6   1 2945.70   83.40
 -11   6   1 2954.39   75.22
 -11  -6   1 2998.78   70.57
 -11   6   0 3979.93   87.65
 -11   6   0 3741.08  100.44
 -11  -6   0 3991.78   84.47
 -11   6  -1 3353.57   92.21
  11  -6   1 3267.70   77.73
 -11  -6  -1 3336.19   83.32
 -11   6  -2 1350.27   58.81
  11  -6   2 1338.48   51.04
 -11  -6  -2 1369.92   48.39
 -11   6  -3 1450.51   59.85
 -11  -6  -3 1475.79   45.18
  11  -6   3 1470.31   54.51
 -11   6  -4 8909.25  171.20
  11  -6   4 8863.98  140.28
 -11  -6  -4 9204.85  132.82
 -11   6  -5 3111.15   90.61
 -11  -6  -5 3140.08   68.35
  11  -6   5 3215.76   79.57
 -11   6  -6  259.02   26.96
 -11  -6  -6  245.14   21.01
  11  -6   6  240.96   22.09
 -11   6  -7 1754.47   66.19
 -11  -6  -7 1777.24   52.79
  11  -6   7 1736.39   55.92
 -11   6  -8 3495.34   93.94
 -11  -6  -8 3528.27   68.60
  11  -6   8 3674.96   86.16
 -11   6  -9 1218.98   53.43
  11  -6   9 1204.05   47.73
 -11  -6  -9 1219.15   41.80
 -11   6 -10  109.06   22.06
  11  -6  10  117.10   19.01
 -11   7   9 1617.52   59.18
 -11  -7   9 1679.89   56.52
 -11   7   8 1584.38   58.07
 -11  -7   8 1531.33   56.15
 -11   7   7  789.30   40.05
 -11   7   6 1841.28   61.70
 -11  -7   6 1687.16   53.60
 -11   7   5 3874.45   89.02
 -11  -7   5 3928.20   85.70
 -11   7   4 1880.31   62.74
 -11  -7   4 1826.22   59.35
 -11   7   3 2693.12   74.28
 -11  -7   3 2707.39   65.55
 -11   7   2   25.39   12.09
 -11   7   2   30.67   16.49
 -11  -7   2   42.09   12.39
 -11   7   1  459.84   33.04
 -11   7   1  451.24   29.55
 -11  -7   1  460.13   29.46
 -11   7   0  129.70   20.81
  11  -7   0  127.03   17.10
 -11  -7   0  131.95   16.20
 -11   7  -1 2744.73   83.20
 -11  -7  -1 2728.25   66.46
  11  -7   1 2701.48   71.70
 -11   7  -2 1946.18   72.62
 -11  -7  -2 2040.63   54.45
  11  -7   2 2012.40   62.10
 -11   7  -3 1320.92   57.80
 -11  -7  -3 1371.99   46.90
  11  -7   3 1347.43   51.35
 -11   7  -4  425.33   34.13
 -11  -7  -4  424.59   24.87
  11  -7   4  416.50   27.66
 -11   7  -5 3730.65   97.75
  11  -7   5 3915.86   84.26
 -11  -7  -5 3809.44   71.99
 -11   7  -6 1494.93   62.32
 -11  -7  -6 1520.99   46.12
  11  -7   6 1513.62   53.22
 -11   7  -7 1011.17   49.77
  11  -7   7 1017.62   44.84
 -11  -7  -7 1010.99   35.90
 -11   7  -8   80.65   18.83
  11  -7   8   82.62   17.56
 -11   8   6 5388.30  136.14
 -11  -8   6 5378.29  132.50
 -11   8   5  203.15   22.63
 -11  -8   5  202.04   20.04
 -11   8   4   72.71   18.62
 -11  -8   4   64.51   15.36
 -11   8   3  153.17   19.43
 -11  -8   3  160.76   18.06
 -11   8   2 4528.25   94.47
 -11  -8   2 4468.84   87.66
  11  -8  -1  835.14   40.73
 -11  -8   1  851.44   38.42
 -11   8   0   11.66   13.17
 -11  -8   0   12.89    9.28
  11  -8   0   13.80   12.91
 -11   8  -1  273.33   29.74
  11  -8   1  292.61   25.21
 -11  -8  -1  292.57   23.30
 -11   8  -2 3767.79   97.30
  11  -8   2 3701.98   84.32
 -11  -8  -2 3783.72   78.18
 -11   8  -3  358.49   32.06
  11  -8   3  348.03   26.18
 -11  -8  -3  375.23   24.08
 -11   8  -4   81.26   23.41
 -11  -8  -4   85.05   19.25
  11  -8   4   79.02   16.55
 -11   8  -5  500.17   38.07
  11  -8   5  504.79   31.47
 -11  -8  -5  499.76   25.81
 -12   0  15    8.96   12.83
 -12   0  14   97.01   16.26
 -12   0  13    2.93   11.61
 -12   0  12 8507.78  133.52
 -12   0  12 9129.70  128.28
 -12   0  11    5.77   10.93
 -12   0  11    5.16    9.03
 -12   0  10  345.97   25.25
 -12   0  10  330.75   25.85
 -12   0   9   14.33    8.58
 -12   0   9    3.24    7.23
 -12   0   8 5120.26  114.95
 -12   0   8 5150.76  104.85
 -12   0   7    4.71    6.88
 -12   0   7    3.67    8.64
 -12   0   6  687.23   38.41
 -12   0   6  682.61   33.53
 -12   0   5    2.87    6.25
 -12   0   5    8.56    8.04
 -12   0   4 3234.70   79.75
  12   0  -4 3187.05   87.74
 -12   0   4 3109.51   78.01
  12   0  -3    7.80    7.54
 -12   0   3   10.78    7.23
 -12   0   3    9.70    6.74
 -12   0   2 2057.56   66.31
 -12   0   2 2168.36   61.64
  12   0  -2 2090.28   60.05
  12   0  -1    4.07   14.66
 -12   0   1   29.46   11.67
 -12   0   1    3.66   14.26
 -12   0   0 5179.42  115.29
  12   0   0 5370.46  113.75
 -12   0   0 5407.67  108.74
 -12   0  -1   28.54    9.43
  12   0   1    5.50   10.64
  12   0   1    6.30    7.97
 -12   0  -2  254.06   20.92
  12   0   2  267.70   24.08
  12   0   2  257.77   24.80
  12   0   3    1.84   10.10
  12   0   3    6.73   10.10
  12   0   4  119.24   17.34
 -12   0  -5    7.75    7.04
  12   0   5    3.69    6.93
  12   0   6  352.72   33.19
 -12   0  -6  349.57   23.43
  12   0   7   14.85   14.02
 -12   0  -7   13.65    9.98
  12   0   8  432.56   28.29
 -12   0  -8  444.85   27.86
 -12   0  -9    5.77    9.94
  12   0   9   11.24   10.24
  12   0  10   56.10   19.36
 -12   0 -10   66.38   18.11
  12   0  11    6.66   14.62
 -12   0 -11    7.22   17.48
 -12   0 -12 1004.05   43.56
  12   0  12 1024.35   41.51
 -12   0 -13   10.78   16.76
  12   0  13    3.62   10.24
  12   0  14  102.03   24.49
 -12   0 -14  122.19   20.77
 -12   1  15  464.11   32.28
 -12  -1  15  471.56   34.96
 -12   1  14 3738.08   83.78
 -12  -1  14 3647.45   82.43
 -12   1  13  733.55   39.18
 -12  -1  13  744.93   39.32
 -12  -1  13  772.34   36.38
 -12   1  12  158.59   24.92
 -12  -1  12  182.35   18.48
 -12  -1  12  155.80   22.52
 -12   1  11   32.93   12.14
 -12  -1  11   39.27   11.73
 -12  -1  11   37.15   11.89
 -12   1  10 2546.86   69.70
 -12   1  10 2587.87   65.44
 -12  -1  10 2435.21   69.03
 -12  -1  10 2578.49   65.67
 -12   1   9 1765.53   54.44
 -12   1   9 1706.68   58.09
 -12  -1   9 1754.18   53.48
 -12  -1   9 1652.08   54.75
 -12   1   8  299.41   27.78
 -12   1   8  338.58   23.90
  12  -1  -8  287.67   28.40
 -12  -1   8  290.74   28.85
 -12  -1   8  314.15   23.09
 -12   1   7  268.73   22.33
 -12   1   7  243.53   22.88
 -12  -1   7  244.56   19.36
 -12  -1   7  239.27   23.14
  12  -1  -7  242.98   22.88
 -12   1   6  376.81   27.75
  12   1  -6  374.74   25.43
 -12   1   6  392.57   27.42
 -12  -1   6  386.49   24.69
 -12  -1   6  384.33   29.39
  12  -1  -6  385.11   27.62
 -12   1   5 7848.80  146.93
 -12   1   5 7787.96  154.21
  12   1  -5 7483.86  131.41
  12  -1  -5 7539.99  143.22
 -12  -1   5 7718.53  133.17
 -12  -1   5 7279.77  140.69
 -12   1   4 2362.17   62.36
 -12   1   4 2318.86   70.18
  12   1  -4 2353.37   60.77
 -12  -1   4 2398.25   59.92
 -12  -1   4 2300.84   69.74
 -12   1   3  303.98   25.19
  12   1  -3  314.67   23.64
 -12   1   3  309.70   25.88
 -12  -1   3  302.36   25.77
 -12  -1   3  305.66   21.95
 -12   1   2 2302.02   69.87
 -12   1   2 2332.34   74.94
  12   1  -2 2380.87   66.57
 -12  -1   2 2449.81   59.62
 -12  -1   2 2365.07   74.21
 -12   1   110547.02  183.80
 -12   1   111100.43  173.38
  12   1  -110794.54  180.24
 -12  -1   110415.60  174.93
 -12  -1   111173.91  169.46
  12   1   0 1704.23   59.46
 -12   1   0 1701.56   59.69
 -12   1   0 1766.46   57.37
  12   1   0 1702.31   57.89
 -12  -1   0 1737.40   50.76
  12   1   1 2290.33   71.72
  12   1   1 2311.91   68.20
 -12   1  -1 2341.10   63.87
  12  -1   1 2281.85   86.26
 -12  -1  -1 2179.57   58.57
  12   1   2 1737.76   61.20
 -12   1  -2 1786.69   56.39
  12   1   2 1693.34   55.61
  12  -1   2 1596.74   56.71
 -12   1  -3 3294.74   84.36
  12   1   3 3296.26   94.83
  12   1   3 3301.63   88.88
  12  -1   3 3294.47   91.06
  12   1   4  576.10   34.00
 -12   1  -4  501.67   31.66
  12   1   4  572.57   37.45
 -12  -1  -4  608.48   31.10
  12  -1   4  609.00   36.47
  12   1   5  106.25   16.13
  12   1   5  110.74   18.18
  12  -1   5  131.69   19.73
 -12  -1  -5  111.74   23.90
 -12   1  -6  153.39   17.61
  12   1   6  172.16   18.40
 -12  -1  -6  168.61   17.61
  12  -1   6  173.91   18.03
  12   1   7 9943.28  149.33
 -12   1  -7 9848.77  143.81
  12  -1   710014.38  145.53
 -12  -1  -710045.20  142.14
 -12   1  -8  891.73   39.30
  12   1   8  880.69   39.96
 -12  -1  -8  884.43   36.63
  12  -1   8  859.15   40.03
 -12   1  -9  640.71   35.52
  12   1   9  611.00   37.29
  12  -1   9  605.00   37.78
 -12  -1  -9  647.76   34.12
  12   1  10 1019.55   41.49
 -12   1 -10  994.63   43.48
  12  -1  10  989.82   42.51
 -12  -1 -10  974.21   40.98
 -12   1 -11 7292.55  125.46
  12   1  11 7124.61  126.70
  12  -1  11 7101.41  115.64
 -12  -1 -11 7267.04  121.90
  12   1  12 1334.61   48.20
 -12   1 -12 1353.11   52.11
 -12  -1 -12 1329.27   48.28
  12  -1  12 1344.35   49.65
  12   1  13 3985.45   85.99
 -12   1 -13 4100.62   99.70
 -12  -1 -13 4051.14   88.75
  12  -1  13 3902.51   81.39
  12   1  14  576.68   34.40
 -12   1 -14  596.82   38.40
  12  -1  14  568.53   31.15
 -12  -1 -14  581.27   35.05
 -12   2  15  640.14   34.20
 -12  -2  15  650.33   37.12
 -12   2  14 3520.72   82.50
 -12  -2  14 3664.92   79.46
 -12  -2  14 3530.30   81.71
 -12   2  13 1285.49   52.96
 -12  -2  13 1279.15   49.76
 -12  -2  13 1259.74   48.62
 -12   2  12  131.14   18.65
 -12  -2  12  115.86   16.64
 -12  -2  12  128.85   17.08
 -12   2  11 6002.05  112.97
 -12  -2  11 6213.99  108.08
 -12  -2  11 6165.94  116.88
 -12   2  10 8890.56  136.42
 -12  -2  10 9118.59  133.17
 -12  -2  10 8828.52  132.80
 -12   2   9 4523.58   90.94
 -12   2   9 4769.25  133.86
 -12  -2   9 4584.97   91.23
 -12  -2   9 4811.00  129.53
 -12   2   8   66.16   18.69
 -12   2   8   61.53   15.26
 -12  -2   8   61.26   12.16
 -12  -2   8   76.78   17.68
  12   2  -7  160.06   17.02
 -12   2   7  158.27   22.43
 -12   2   7  154.12   32.15
 -12  -2   7  146.86   20.78
  12  -2  -7  164.69   20.46
 -12  -2   7  162.05   16.73
 -12   2   610555.26  163.48
 -12   2   610357.80  158.93
  12   2  -6 9803.62  150.60
 -12  -2   6 9976.50  145.18
 -12  -2   6 9964.15  165.74
  12  -2  -610189.54  161.50
 -12   2   5 1372.29   53.82
 -12   2   5 1415.09   55.63
  12   2  -5 1398.30   45.78
  12  -2  -5 1408.94   52.64
 -12  -2   5 1410.77   46.46
 -12  -2   5 1430.20   57.01
 -12   2   4  149.87   21.46
  12   2  -4  133.41   16.79
 -12   2   4  150.86   17.71
  12  -2  -4  138.88   17.12
 -12  -2   4  142.39   15.21
 -12  -2   4  131.69   19.99
 -12   2   3 4582.69  102.65
  12   2  -3 4579.74  101.14
 -12   2   3 4667.74  106.82
 -12  -2   3 4721.60   94.32
 -12  -2   3 4599.02  115.76
  12   2  -214397.43  244.25
 -12   2   214917.61  262.20
 -12   2   215077.75  256.20
 -12  -2   215055.61  245.14
 -12  -2   214099.27  244.10
  12   2  -1 2058.72   60.55
 -12   2   1 2070.21   64.61
 -12   2   1 2232.26   62.77
 -12  -2   1 2138.81   57.90
 -12   2   0 1173.23   46.44
  12   2   0 1121.27   47.26
 -12   2   0 1117.29   47.62
  12   2   0 1135.70   50.97
 -12   2  -110967.77  197.70
  12   2   110405.40  197.40
  12   2   110907.41  198.20
  12  -2   110636.52  199.24
  12   2   211970.27  190.80
  12   2   211837.72  204.80
 -12   2  -212153.38  200.82
  12  -2   211820.50  191.21
 -12  -2  -212201.85  181.02
  12   2   3 4450.69  106.78
 -12   2  -3 4654.36  102.44
  12   2   3 4535.91  104.04
  12  -2   3 4747.20  111.51
 -12  -2  -3 4635.03   91.27
  12   2   4    1.95   13.94
  12   2   4    8.44   10.77
  12  -2   4    3.89   14.40
  12   2   5 6802.10  122.27
 -12   2  -5 6435.40  115.65
  12   2   5 6502.98  133.86
 -12  -2  -5 6709.94  110.61
  12  -2   5 6989.25  125.09
  12   2   6 5941.67  120.47
  12   2   6 5393.86  119.05
  12  -2   6 5683.24  121.79
 -12  -2  -6 5752.20  108.50
  12   2   7 4747.47   96.26
 -12  -2  -7 4780.43   87.06
  12  -2   7 4958.41   99.98
  12   2   8   74.08   24.03
 -12   2  -8  117.22   22.49
  12  -2   8   93.87   22.49
 -12  -2  -8  137.15   20.30
 -12   2  -9 3459.12   84.28
  12   2   9 3487.65   80.79
 -12  -2  -9 3419.51   77.18
  12  -2   9 3516.29   80.01
  12   2  10 2831.04   68.88
 -12   2 -10 2809.26   72.25
 -12  -2 -10 2791.38   68.70
  12  -2  10 2814.57   71.35
  12   2  11 1045.92   42.27
 -12   2 -11 1071.92   47.02
  12  -2  11 1033.04   42.22
 -12  -2 -11 1038.72   43.71
 -12   2 -12  247.96   25.35
  12   2  12  244.64   23.42
  12  -2  12  265.66   24.05
 -12  -2 -12  254.40   22.70
 -12   2 -13 1463.48   56.23
  12   2  13 1490.67   48.18
 -12  -2 -13 1470.76   54.38
  12  -2  13 1419.44   49.70
 -12   3  14  147.65   19.74
 -12  -3  14  142.86   20.35
 -12  -3  14  136.49   18.57
 -12   3  13  199.28   22.20
 -12  -3  13  184.71   19.90
 -12  -3  13  189.81   20.20
 -12   3  12 6326.20  110.17
 -12  -3  12 6348.59  110.18
 -12  -3  12 6523.21  111.50
 -12   3  11 2398.67   68.46
 -12  -3  11 2450.05   69.99
 -12  -3  11 2594.07   67.65
 -12   3  10   14.64   12.73
 -12  -3  10   17.24   10.71
 -12  -3  10   14.78   11.49
 -12   3   9  182.54   23.02
 -12  -3   9  221.32   20.02
 -12  -3   9  183.65   27.21
 -12   3   8 6679.96  171.31
 -12  -3   8 6728.57  174.65
 -12  -3   8 6891.71  171.06
 -12   3   7 2394.37   69.93
 -12  -3   7 2336.57   69.99
 -12  -3   7 2450.21   65.82
 -12   3   6  149.31   20.26
 -12   3   6  170.78   19.99
 -12  -3   6  178.39   19.47
  12  -3  -6  187.13   20.22
 -12  -3   6  181.02   19.45
 -12   3   5  353.99   32.65
 -12   3   5  412.52   32.45
  12  -3  -5  366.68   28.43
 -12  -3   5  372.59   33.38
 -12  -3   5  421.35   27.16
 -12   3   4 5068.93  106.41
 -12  -3   4 4992.25  119.02
 -12  -3   4 4914.20   93.48
  12  -3  -4 4800.75   92.03
 -12   3   3 8936.32  153.24
  12   3  -3 8711.94  138.71
 -12   3   3 8498.33  155.19
 -12  -3   3 8843.83  149.72
 -12  -3   3 9131.06  138.26
 -12   3   2   13.81   13.56
 -12   3   2   16.19   13.62
  12   3  -2   17.77   11.82
 -12  -3   2   14.97    8.40
 -12  -3   2    6.74   13.23
 -12   3   1  254.39   27.64
  12   3  -1  286.05   28.52
  12   3  -1  268.83   29.39
 -12   3   1  306.53   28.33
 -12   3   011102.01  186.43
 -12   3   011225.27  202.99
  12   3   011227.23  180.65
  12   3   011619.25  193.05
  12   3   1 3524.56   83.80
 -12   3  -1 3647.37   95.80
  12   3   1 3796.76   93.44
 -12  -3  -1 3728.19   83.00
  12  -3   1 3673.39   92.22
 -12   3  -2 1446.56   56.55
  12   3   2 1481.22   54.07
 -12  -3  -2 1457.71   45.45
  12  -3   2 1469.90   53.84
 -12   3  -3  150.10   21.41
  12   3   3  147.39   21.60
  12  -3   3  135.41   19.07
 -12  -3  -3  123.89   15.65
  12   3   413097.45  207.78
 -12   3  -413135.41  211.90
  12  -3   413218.89  214.57
 -12  -3  -413423.02  196.23
 -12   3  -5  230.88   24.80
  12   3   5  235.50   21.72
 -12  -3  -5  254.34   21.59
  12  -3   5  247.98   23.08
 -12   3  -6   45.73   21.73
  12   3   6   59.36   18.74
  12  -3   6   51.60   15.50
 -12  -3  -6   48.39   26.27
  12   3   7   97.54   18.78
 -12  -3  -7   62.47   16.11
  12  -3   7   50.24   17.37
  12   3   810476.83  134.90
  12  -3   810796.00  142.93
 -12  -3  -810433.57  123.39
  12   3   9   39.40   14.43
 -12   3  -9   37.92   13.82
  12  -3   9   40.04   13.85
 -12  -3  -9   33.57   11.40
  12   3  10   23.76   13.34
 -12   3 -10   16.04   13.45
 -12  -3 -10   24.12   18.44
  12  -3  10   16.63   10.97
 -12   3 -11  628.42   36.13
 -12  -3 -11  621.52   33.41
  12  -3  11  655.66   35.28
 -12   3 -12 1472.32   55.28
  12  -3  12 1470.39   52.64
 -12  -3 -12 1466.61   50.26
 -12   3 -13    4.66   15.15
  12  -3  13    3.96   13.76
 -12  -3 -13    2.04   12.06
 -12  -4  13 1628.56   55.43
 -12   4  12  459.04   30.14
 -12  -4  12  492.67   31.24
 -12   4  11 2241.57   64.77
 -12  -4  11 2509.50   69.94
 -12   4  10  188.13   19.60
 -12  -4  10  193.70   21.19
 -12   4   9 2100.66   68.07
 -12  -4   9 2197.24   65.76
 -12   4   8  716.48   38.17
 -12  -4   8  773.45   36.99
 -12  -4   8  723.63   39.53
 -12   4   7 2958.21   78.58
 -12  -4   7 3023.66   70.96
 -12  -4   7 2954.66   83.60
 -12   4   6  228.01   21.68
 -12   4   6  220.39   24.04
 -12  -4   6  231.11   21.67
 -12  -4   6  229.07   23.56
 -12   4   5 2623.00   74.50
 -12   4   5 2247.19   81.68
 -12  -4   5 2644.07   81.72
 -12  -4   5 2546.60   75.23
 -12   4   4  126.91   16.82
 -12   4   4  117.13   16.72
  12  -4  -4  125.96   13.95
 -12  -4   4  123.43   15.61
 -12   4   3  755.00   39.04
 -12   4   3  703.38   38.46
 -12   4   2  395.80   30.00
 -12   4   2  473.55   30.48
 -12   4   1 1964.75   62.45
 -12   4   1 1865.04   61.72
 -12  -4   1 1969.26   53.52
 -12   4   0    6.11    7.65
 -12   4   0    6.10   10.42
 -12  -4   0   20.38    7.30
 -12   4  -1  392.08   32.19
  12  -4   1  393.38   27.77
 -12  -4  -1  391.84   24.15
 -12   4  -2  247.15   24.59
 -12  -4  -2  254.80   18.86
  12  -4   2  242.98   23.91
 -12   4  -3  576.35   36.30
 -12  -4  -3  575.80   29.11
  12  -4   3  567.53   33.08
 -12   4  -4  523.62   35.84
  12  -4   4  553.99   32.55
 -12  -4  -4  544.58   28.79
 -12   4  -5 1015.90   49.51
 -12  -4  -5 1010.96   37.81
  12  -4   5 1000.78   45.22
 -12   4  -6  141.84   19.48
  12  -4   6  120.16   18.06
 -12  -4  -6  114.05   14.16
 -12   4  -7    2.42   11.65
 -12  -4  -7   20.78   10.01
  12  -4   7   25.67   11.30
 -12   4  -8 1017.89   47.19
  12  -4   8 1047.14   44.05
 -12  -4  -8 1036.74   38.90
  12  -4   9  377.52   26.59
 -12  -4  -9  379.82   24.53
 -12  -4 -10 2132.68   58.88
  12  -4  10 2209.72   66.90
 -12   4 -11   23.87   15.28
  12  -4  11   42.98   14.59
 -12  -4 -11   49.91   13.60
 -12   4 -12  111.34   19.34
  12  -4  12  121.19   18.08
 -12  -4 -12  106.96   18.46
 -12   5  12  626.22   35.98
 -12  -5  12  702.10   35.71
 -12   5  11 1573.88   57.28
 -12  -5  11 1763.14   56.87
 -12  -5  10   29.39   11.61
 -12  -5   9 2000.78   61.58
 -12  -5   8 1878.28   58.17
 -12  -5   7 1480.47   51.89
 -12  -5   6 1818.17   58.61
 -12   5   5  801.73   50.07
 -12  -5   5  832.77   37.57
 -12   5   4 5443.84  159.56
 -12   5   3  738.41   41.24
 -12   5   2  199.39   25.83
 -12  -5   2  212.91   21.00
 -12   5   1 1149.40   53.94
 -12  -5   1 1224.21   43.86
 -12   5   0 2375.89   74.99
 -12  -5   0 2533.72   62.01
 -12   5  -1  396.14   33.47
 -12  -5  -1  446.23   26.34
 -12   5  -2  184.82   23.14
 -12  -5  -2  212.51   19.68
 -12   5  -3  994.47   49.54
 -12  -5  -3 1017.89   37.05
 -12   5  -4 3279.90   87.29
 -12  -5  -4 3330.25   69.28
 -12   5  -5  818.31   44.81
 -12  -5  -5  833.66   34.91
 -12   5  -6   18.81   15.50
 -12  -5  -6   10.38   14.42
 -12   5  -7  552.33   37.59
 -12  -5  -7  519.87   26.47
 -12   5  -8 3205.53   86.88
 -12  -5  -8 3137.67   65.20
 -12   5  -9  134.65   19.59
 -12  -5  -9  128.24   16.06
 -12  -5 -10   21.65   15.29
  12  -5  11 1320.53   52.39
 -12   6  11  437.31   30.61
 -12  -6  11  440.94   30.41
 -12   6  10 1208.19   51.64
 -12  -6  10 1233.09   50.65
 -12   6   9 1328.19   52.99
 -12  -6   9 1307.72   49.46
 -12   6   8  191.16   21.12
 -12  -6   8  176.36   18.57
 -12   6   7 1365.16   53.80
 -12   6   6 3865.70   89.87
 -12   6   5 1983.64   64.06
 -12   6   4  975.63   44.37
 -12  -6   4  970.66   43.78
 -12   6   3 3925.55   90.26
 -12   6   3 4033.08  105.96
 -12  -6   3 4013.19   85.70
 -12   6   2 3183.33   90.00
 -12   6   2 3167.29   81.16
 -12  -6   2 3264.66   76.33
 -12   6   1 7327.16  125.26
 -12   6   1 7036.36  148.31
 -12  -6   1 7363.08  126.65
 -12   6   0  341.66   30.98
 -12  -6   0  373.74   24.97
 -12   6  -1 1633.65   70.93
 -12  -6  -1 1684.57   50.57
  12  -6   1 1664.45   56.14
 -12   6  -2 6752.90  151.56
  12  -6   2 7139.87  126.36
 -12  -6  -2 7112.90  115.51
 -12   6  -3  726.40   43.48
 -12  -6  -3  757.10   35.22
  12  -6   3  748.23   36.99
 -12   6  -4 1042.42   54.71
 -12  -6  -4 1072.93   40.16
  12  -6   4 1094.41   46.65
 -12   6  -5 2234.04   74.23
  12  -6   5 2328.24   67.06
 -12  -6  -5 2219.87   59.61
 -12   6  -6 4643.58  109.02
 -12  -6  -6 4644.36   79.53
  12  -6   6 4618.14   97.86
 -12   6  -7 1460.94   60.28
 -12  -6  -7 1419.51   45.77
  12  -6   7 1454.66   54.96
 -12   6  -8  467.95   38.19
 -12  -6  -8  492.57   27.76
  12  -6   8  447.79   29.67
 -12   6  -9 4047.61  122.58
 -12  -6  -9 3969.65  100.39
  12  -6   9 4042.02  109.30
 -12   7   8  472.55   32.42
 -12  -7   8  485.99   29.75
 -12   7   7 3507.60   85.54
 -12   7   6  521.87   33.08
 -12   7   5 2623.77   77.85
 -12  -7   5 2606.08   66.79
 -12   7   4  345.80   28.04
 -12  -7   4  320.02   27.29
 -12   7   3 2471.60   74.64
 -12  -7   3 2494.07   65.45
 -12   7   2  268.25   25.69
 -12  -7   2  270.77   23.13
 -12   7   1 6753.55  113.30
 -12   7   1 6535.35  128.70
 -12  -7   1 6704.19  102.75
 -12   7   0 1036.15   53.37
  12  -7   0 1057.69   45.71
 -12  -7   0 1010.14   39.73
 -12   7  -1 3823.04  103.40
  12  -7   1 3919.48   84.57
 -12  -7  -1 3832.76   80.47
 -12   7  -2   89.66   18.85
 -12  -7  -2   90.65   14.37
  12  -7   2   85.17   15.60
 -12   7  -3 3446.58   91.33
  12  -7   3 3520.29   85.35
 -12  -7  -3 3522.15   76.64
 -12   7  -4 2614.27   79.75
  12  -7   4 2700.66   71.44
 -12  -7  -4 2711.32   60.93
 -12   7  -5 2269.23   75.78
 -12  -7  -5 2277.26   55.49
  12  -7   5 2309.68   65.36
 -12   7  -6   -2.09   16.83
 -12  -7  -6   16.44    9.80
  12  -7   6   13.85   12.34
 -12   7  -7 1881.40   69.92
 -12  -7  -7 1911.49   55.44
  12  -7   7 1892.21   59.69
 -12   8   5  612.65   40.26
 -12  -8   5  576.00   33.20
 -12   8   4 1351.50   54.44
 -12  -8   4 1336.61   47.17
 -12   8   3  898.73   44.60
 -12  -8   3  889.75   43.02
 -12   8   2  119.53   18.73
 -12  -8   2  113.27   16.14
 -12  -8   1  307.91   23.95
  12  -8  -1  306.66   27.30
 -12  -8   0 2124.37   61.61
  12  -8   0 2053.94   62.52
 -12   8  -1  542.85   38.71
 -12  -8  -1  571.34   29.95
  12  -8   1  538.97   33.41
 -12   8  -2   14.55   17.21
  12  -8   2   14.69   14.77
 -12  -8  -2   16.32   15.71
 -12   8  -3  363.32   31.25
 -12  -8  -3  362.09   23.12
  12  -8   3  356.09   27.21
 -12   8  -4  234.75   26.88
 -12  -8  -4  245.18   19.60
  12  -8   4  239.59   23.36
 -13   0  14 3981.84   87.69
 -13   0  13    0.88   11.48
 -13   0  12  536.89   32.78
 -13   0  11    4.26    9.66
 -13   0  11    4.61   11.08
 -13   0  10 7009.36  117.41
 -13   0  10 7372.19  107.99
 -13   0   9    9.33   10.61
 -13   0   9    3.34   11.69
 -13   0   8  948.57   42.61
 -13   0   8  969.23   39.44
 -13   0   7    5.67    9.05
 -13   0   7    3.43   13.82
 -13   0   6  165.06   18.64
 -13   0   6  191.18   18.72
 -13   0   5   10.83    7.51
 -13   0   5    5.42    6.97
 -13   0   4 1987.69   55.63
 -13   0   4 1927.48   63.09
 -13   0   3    2.94    7.35
 -13   0   3    8.01    6.26
 -13   0   2    4.87    7.20
 -13   0   2   24.58    7.88
  13   0  -2   10.51    7.95
  13   0  -1    2.74    8.17
 -13   0   1   15.81    8.02
 -13   0   0   54.15   10.04
  13   0   0   60.61   13.02
  13   0   1    4.78    8.81
  13   0   1    7.25   10.46
 -13   0  -1   25.58    8.77
  13   0   2  565.44   33.91
 -13   0  -2  563.70   28.08
  13   0   2  565.27   34.22
  13   0   3    7.61    7.78
  13   0   4  167.89   20.90
 -13   0  -5   16.80    8.67
  13   0   5   13.50    9.23
 -13   0  -6 4103.86   82.70
  13   0   6 4173.54   90.47
 -13   0  -7    8.96    8.64
  13   0   7    2.46    8.87
 -13   0  -8 1487.29   48.85
  13   0   8 1454.65   52.64
  13   0   9    9.79   19.04
 -13   0  -9    2.58   14.21
  13   0  10 2302.64   66.30
 -13   0 -10 2304.20   63.87
  13   0  11   10.19   11.49
 -13   0 -11    9.40   12.72
 -13   0 -12  330.50   35.02
  13   0  12  315.89   35.42
 -13   0 -13   11.32   16.65
  13   0  13   12.25   13.16
 -13   1  14   12.12   14.80
 -13  -1  14    7.27   13.05
 -13   1  13  772.88   40.74
 -13  -1  13  732.84   36.66
 -13   1  12  892.52   43.05
 -13  -1  12  903.61   38.05
 -13  -1  12  889.96   42.29
 -13   1  11 4500.80  100.04
 -13  -1  11 4284.27  107.72
 -13  -1  11 4573.14   86.55
 -13   1  10 1294.20   52.29
 -13   1  10 1382.80   49.87
 -13  -1  10 1356.02   47.23
 -13  -1  10 1294.81   49.61
 -13   1   9 3345.34   76.68
 -13   1   9 3238.28   83.12
 -13  -1   9 3271.11   71.95
 -13  -1   9 3246.08   79.30
 -13   1   8   26.50    9.64
 -13   1   8    8.60    8.85
 -13  -1   8    6.18   10.38
 -13  -1   8   11.02    7.26
 -13   1   7  984.75   43.20
 -13   1   7  972.33   43.62
 -13  -1   7  942.80   38.81
 -13  -1   7  931.87   45.41
 -13   1   6 1525.57   49.27
 -13   1   6 1550.42   56.12
 -13  -1   6 1535.71   50.89
 -13  -1   6 1507.27   56.79
 -13   1   5 5588.12  110.40
  13   1  -5 5338.89  104.05
 -13   1   5 5425.53  118.40
 -13  -1   5 5569.06  103.38
 -13  -1   5 5513.44  121.36
  13   1  -4  729.20   35.69
 -13   1   4  703.13   39.63
 -13   1   4  734.16   36.78
[truncated: 69,955 more chars]
